# Supplementary material for: Nuclear/cytoplasmic transport defects in BBS6 underlie congenital heart disease through perturbation of a chromatin remodeling protein
Source: PLoS Genet. 2017 Jul 28;13(7):e1006936. doi: 10.1371/journal.pgen.1006936 (PMC5550010; doi:10.1371/journal.pgen.1006936)
Supplement: S1 File — (TXT) [file pgen.1006936.s007.txt]

	baseMean	log2FoldChange	lfcSE	stat	pvalue	padj
ENSDARG00000105053	520.4080486	-6.007718658	0.273986279	-21.92707855	1.43E-106	3.53E-102
ENSDARG00000078052	4321.79792	6.760235137	0.377644766	17.90104285	1.16E-71	1.42E-67
ENSDARG00000069790	1196.853235	2.062746766	0.119401727	17.27568626	7.17E-67	5.88E-63
ENSDARG00000070353	675.8987502	-3.199310047	0.195261405	-16.38475383	2.46E-60	1.51E-56
ENSDARG00000017397	28707.24218	-1.774274906	0.111051714	-15.97701502	1.85E-57	9.10E-54
ENSDARG00000059274	375.4375847	3.944880012	0.247708847	15.92547083	4.22E-57	1.73E-53
ENSDARG00000029263	1539.215689	2.471147451	0.156386651	15.8015242	3.04E-56	1.07E-52
ENSDARG00000004358	1663.128379	5.97717655	0.400705587	14.91662892	2.57E-50	7.90E-47
ENSDARG00000034403	465.8085153	-4.522198767	0.303817013	-14.88461335	4.15E-50	1.13E-46
ENSDARG00000054137	1080.420198	-2.090657979	0.142242887	-14.69780332	6.66E-49	1.64E-45
ENSDARG00000005216	812.5858662	-3.447581544	0.235253849	-14.65472958	1.26E-48	2.81E-45
ENSDARG00000070343	598.1985774	2.898281173	0.199962513	14.49412257	1.32E-47	2.71E-44
ENSDARG00000053499	683.3479688	3.230734803	0.223957782	14.4256421	3.57E-47	6.76E-44
ENSDARG00000054152	528.3548732	-5.036545162	0.360970058	-13.9528059	3.02E-44	5.32E-41
ENSDARG00000017246	722.2463478	-3.93520706	0.28249549	-13.93015887	4.15E-44	6.82E-41
ENSDARG00000003399	447.8060525	-2.027829618	0.145743976	-13.91364274	5.23E-44	8.05E-41
ENSDARG00000091715	439.5959569	-2.741686247	0.197263033	-13.89863173	6.46E-44	9.35E-41
ENSDARG00000100698	595.6963205	-2.100480141	0.152344181	-13.7877281	3.02E-43	4.13E-40
ENSDARG00000056027	1624.36334	4.547095949	0.331412794	13.7203392	7.67E-43	9.94E-40
ENSDARG00000010434	1136.549453	-2.325334988	0.174997591	-13.28781143	2.72E-40	3.35E-37
ENSDARG00000078362	2556.918024	-1.83005617	0.138849699	-13.18012339	1.14E-39	1.34E-36
ENSDARG00000053448	2436.472704	-4.094208157	0.312197717	-13.1141515	2.73E-39	3.06E-36
ENSDARG00000088975	1758.846837	-1.980593509	0.151358608	-13.08543686	3.99E-39	4.27E-36
ENSDARG00000054025	325.5018351	4.39632641	0.336489704	13.06526281	5.20E-39	5.33E-36
ENSDARG00000094730	513.026268	2.276995847	0.17461373	13.04018791	7.23E-39	7.12E-36
ENSDARG00000044062	3282.474777	1.916182604	0.148183994	12.93110373	3.00E-38	2.84E-35
ENSDARG00000070346	717.6988827	3.376321865	0.261230314	12.92469399	3.27E-38	2.98E-35
ENSDARG00000056511	356.9092436	5.274750121	0.409033504	12.89564321	4.76E-38	4.19E-35
ENSDARG00000056015	382.6940667	-3.318381623	0.258689999	-12.82763787	1.15E-37	9.74E-35
ENSDARG00000088708	804.950469	2.182048028	0.170346044	12.80950224	1.45E-37	1.19E-34
ENSDARG00000089086	469.2290479	-3.554838923	0.278859984	-12.74775559	3.21E-37	2.55E-34
ENSDARG00000006314	5090.094442	-1.580116911	0.124509287	-12.69075543	6.65E-37	5.12E-34
ENSDARG00000013576	404.3694218	-2.453625171	0.19612274	-12.5106613	6.53E-36	4.87E-33
ENSDARG00000061057	2060.079921	-1.708865882	0.137030091	-12.47073445	1.08E-35	7.81E-33
ENSDARG00000040948	105.7444779	6.038828191	0.486526669	12.41212162	2.25E-35	1.58E-32
ENSDARG00000075713	402.9289169	3.273153084	0.264502997	12.37472965	3.58E-35	2.45E-32
ENSDARG00000070339	778.7103508	1.892274753	0.15352133	12.32581004	6.58E-35	4.38E-32
ENSDARG00000094648	201.509401	2.736484432	0.222417219	12.30338389	8.69E-35	5.63E-32
ENSDARG00000095147	5098.813255	-2.844192919	0.231316747	-12.29566364	9.56E-35	6.03E-32
ENSDARG00000076862	550.644666	1.972674935	0.160506189	12.29033565	1.02E-34	6.28E-32
ENSDARG00000012729	1291.584786	-2.04845533	0.167338314	-12.24140059	1.87E-34	1.12E-31
ENSDARG00000004447	175.0767394	3.530557219	0.288682903	12.22987984	2.15E-34	1.22E-31
ENSDARG00000033160	54.33646037	-4.175351494	0.341434877	-12.22883712	2.18E-34	1.22E-31
ENSDARG00000040725	1536.692537	-1.368464634	0.111870458	-12.23258274	2.08E-34	1.22E-31
ENSDARG00000024030	224.4011633	3.194823356	0.261331533	12.22517357	2.28E-34	1.25E-31
ENSDARG00000034424	322.097202	3.142168106	0.257231738	12.21532045	2.57E-34	1.38E-31
ENSDARG00000070428	719.3813587	-1.12428898	0.092136329	-12.20245041	3.02E-34	1.58E-31
ENSDARG00000029457	410.52931	-2.64439859	0.216837944	-12.19527608	3.29E-34	1.69E-31
ENSDARG00000041117	437.8064949	3.820459311	0.314568464	12.14508046	6.09E-34	3.06E-31
ENSDARG00000056819	579.605809	2.514976901	0.207539028	12.11809134	8.47E-34	4.17E-31
ENSDARG00000091783	326.1954835	-4.206536396	0.347246288	-12.11398519	8.91E-34	4.30E-31
ENSDARG00000015559	4942.444533	-1.977658942	0.164434371	-12.02704114	2.56E-33	1.21E-30
ENSDARG00000057210	474.4605239	2.470071286	0.205563787	12.01608181	2.93E-33	1.36E-30
ENSDARG00000101908	1843.881643	1.360889241	0.114304971	11.90577483	1.10E-32	5.03E-30
ENSDARG00000019365	1105.875009	-2.125939304	0.17884543	-11.88702053	1.38E-32	6.19E-30
ENSDARG00000035018	4407.135119	-2.16786314	0.183057306	-11.84253818	2.35E-32	1.03E-29
ENSDARG00000040442	1467.645495	-3.504331056	0.297171644	-11.79227941	4.28E-32	1.85E-29
ENSDARG00000098392	344.7164783	4.849938901	0.411864648	11.77556491	5.22E-32	2.21E-29
ENSDARG00000044861	147.4132918	4.340449125	0.368867583	11.76695736	5.78E-32	2.41E-29
ENSDARG00000010630	381.1501059	3.249086685	0.276434974	11.75352974	6.77E-32	2.78E-29
ENSDARG00000028222	856.742748	-2.593556825	0.22330351	-11.61449198	3.48E-31	1.39E-28
ENSDARG00000056084	220.7520593	3.34281201	0.287834146	11.61367424	3.51E-31	1.39E-28
ENSDARG00000015955	526.2868094	4.222895257	0.364328713	11.59089336	4.58E-31	1.79E-28
ENSDARG00000101481	1314.420141	1.974074674	0.170592171	11.57189491	5.72E-31	2.20E-28
ENSDARG00000000212	49013.91777	-2.804586166	0.242589509	-11.56103647	6.49E-31	2.46E-28
ENSDARG00000075045	131.5359877	-3.211938108	0.278493368	-11.53326605	8.97E-31	3.32E-28
ENSDARG00000000002	557.8375766	-2.169591645	0.188127593	-11.53255409	9.04E-31	3.32E-28
ENSDARG00000057062	2122.741832	-1.726001855	0.150538444	-11.46552206	1.97E-30	7.11E-28
ENSDARG00000101576	59.13752305	-4.245272835	0.374084528	-11.34843202	7.55E-30	2.69E-27
ENSDARG00000101641	1593.454432	-3.842724002	0.33868658	-11.34595885	7.77E-30	2.73E-27
ENSDARG00000091419	3661.173776	-1.150252581	0.101892184	-11.28891866	1.49E-29	5.16E-27
ENSDARG00000013880	620.4873981	-2.243697084	0.198934808	-11.27855457	1.67E-29	5.72E-27
ENSDARG00000070955	334.9260496	2.021812353	0.179815983	11.24378556	2.48E-29	8.38E-27
ENSDARG00000018107	260.4017758	-1.810076276	0.161149331	-11.2322916	2.83E-29	9.41E-27
ENSDARG00000054033	423.8421014	2.260172787	0.201252851	11.23051313	2.89E-29	9.48E-27
ENSDARG00000033567	387.4178028	3.114110598	0.27747068	11.22320599	3.14E-29	1.02E-26
ENSDARG00000093931	507.6213757	-1.475083337	0.131470148	-11.21991085	3.26E-29	1.04E-26
ENSDARG00000035904	333.4701743	2.366105035	0.210959173	11.21593815	3.41E-29	1.07E-26
ENSDARG00000038894	217.7094334	4.801433872	0.428190425	11.21331444	3.51E-29	1.09E-26
ENSDARG00000061758	665.8955742	-1.424711561	0.12713084	-11.20665576	3.78E-29	1.16E-26
ENSDARG00000038609	663.3110145	-3.152971199	0.28202938	-11.17958419	5.13E-29	1.56E-26
ENSDARG00000013409	749.9160359	1.75940714	0.15740087	11.17787431	5.23E-29	1.57E-26
ENSDARG00000036227	507.2582754	4.558033259	0.408549768	11.15661692	6.65E-29	1.97E-26
ENSDARG00000059267	244.2996728	2.41555646	0.216719692	11.14599436	7.49E-29	2.19E-26
ENSDARG00000045367	7138.444417	1.490314373	0.134223181	11.10325624	1.21E-28	3.50E-26
ENSDARG00000019442	233.9180637	-2.189211274	0.197258265	-11.09819794	1.28E-28	3.66E-26
ENSDARG00000056783	533.0266432	1.449927733	0.13086325	11.07971671	1.57E-28	4.45E-26
ENSDARG00000035798	109.9852489	4.683818689	0.423127017	11.0695335	1.76E-28	4.93E-26
ENSDARG00000078072	748.6456925	-1.953812858	0.176840498	-11.04844696	2.23E-28	6.17E-26
ENSDARG00000057859	264.0981501	2.234420584	0.202280608	11.04614331	2.29E-28	6.26E-26
ENSDARG00000019808	3497.27022	-1.709945491	0.154821988	-11.04459069	2.33E-28	6.30E-26
ENSDARG00000053906	423.2252687	2.705442154	0.245186915	11.03420282	2.61E-28	6.99E-26
ENSDARG00000056767	519.0773258	-2.536061723	0.230142972	-11.0195054	3.08E-28	8.14E-26
ENSDARG00000061371	408.2619437	2.558062942	0.233495348	10.95551996	6.25E-28	1.64E-25
ENSDARG00000096712	888.3629523	-3.114774865	0.28465603	-10.94224092	7.24E-28	1.88E-25
ENSDARG00000035891	462.7036244	3.15484483	0.288958487	10.91798639	9.46E-28	2.42E-25
ENSDARG00000076066	3752.076307	-1.296612389	0.118879352	-10.90696043	1.07E-27	2.71E-25
ENSDARG00000052695	4409.237155	1.659288577	0.152289019	10.8956548	1.21E-27	3.04E-25
ENSDARG00000008174	100.985879	2.514814809	0.230877504	10.89242029	1.25E-27	3.10E-25
ENSDARG00000056594	484.1721582	2.187949576	0.200876522	10.89201242	1.26E-27	3.10E-25
ENSDARG00000042641	1020.829433	-1.34018553	0.123099521	-10.88700845	1.33E-27	3.24E-25
ENSDARG00000031658	677.9441921	-2.833479163	0.26079691	-10.86469606	1.70E-27	4.10E-25
ENSDARG00000076945	1927.751381	-1.983821769	0.182890747	-10.84703193	2.06E-27	4.92E-25
ENSDARG00000063295	16272.75377	-1.669893271	0.15478704	-10.78832745	3.91E-27	9.25E-25
ENSDARG00000100249	182.6595484	-1.93118677	0.179254453	-10.77343819	4.60E-27	1.08E-24
ENSDARG00000041382	268.7917848	3.93903018	0.365753637	10.76962681	4.79E-27	1.11E-24
ENSDARG00000054911	1702.60811	2.823153502	0.262563032	10.75228861	5.78E-27	1.33E-24
ENSDARG00000103277	355.8361343	-3.779422459	0.35220513	-10.73074222	7.30E-27	1.66E-24
ENSDARG00000071462	182.0911074	5.025623705	0.469050359	10.71446511	8.71E-27	1.97E-24
ENSDARG00000068217	396.0873506	-1.846277558	0.172593173	-10.69728034	1.05E-26	2.35E-24
ENSDARG00000058966	591.3858985	-2.695289546	0.252864605	-10.65902263	1.58E-26	3.51E-24
ENSDARG00000027582	7425.785932	-1.73068743	0.162556249	-10.64669887	1.81E-26	3.97E-24
ENSDARG00000103266	321.7240668	-1.800373275	0.169220222	-10.63923241	1.96E-26	4.26E-24
ENSDARG00000015611	690.6793762	2.619189621	0.246402623	10.62971484	2.17E-26	4.68E-24
ENSDARG00000071562	1111.477699	-2.114807779	0.198987479	-10.62784349	2.21E-26	4.73E-24
ENSDARG00000052223	191.5969677	4.241359736	0.399702518	10.61129101	2.64E-26	5.60E-24
ENSDARG00000077775	510.5352026	-2.517731414	0.237396212	-10.60560904	2.81E-26	5.90E-24
ENSDARG00000095556	7496.95194	2.735628154	0.258062239	10.60065265	2.96E-26	6.17E-24
ENSDARG00000067545	571.5589413	2.177935681	0.205472685	10.59963604	2.99E-26	6.19E-24
ENSDARG00000076290	7145.726622	1.061709218	0.100210429	10.59479761	3.15E-26	6.46E-24
ENSDARG00000009134	593.4100524	2.131280286	0.201185506	10.59360751	3.19E-26	6.49E-24
ENSDARG00000033544	611.1382369	-2.822078928	0.266455938	-10.59116545	3.27E-26	6.61E-24
ENSDARG00000054451	385.4238729	3.457759724	0.326538023	10.58914884	3.35E-26	6.70E-24
ENSDARG00000102393	173.2510775	3.970599013	0.375178572	10.5832244	3.56E-26	7.08E-24
ENSDARG00000043182	1644.927857	-2.205364961	0.208413009	-10.58170493	3.62E-26	7.13E-24
ENSDARG00000057644	235.7752161	-2.594988815	0.246456685	-10.52918817	6.34E-26	1.24E-23
ENSDARG00000004658	3300.567183	-2.094814873	0.199075054	-10.52273918	6.79E-26	1.32E-23
ENSDARG00000013057	427.1593378	2.24471489	0.21416101	10.48143587	1.05E-25	2.02E-23
ENSDARG00000103683	1957.97325	-1.683728873	0.16080376	-10.47070584	1.18E-25	2.25E-23
ENSDARG00000004023	2808.811071	2.646290418	0.252965248	10.46108287	1.30E-25	2.47E-23
ENSDARG00000059774	372.8213406	-1.990714742	0.190711169	-10.43837524	1.66E-25	3.11E-23
ENSDARG00000013946	5458.003757	-1.819300531	0.17464742	-10.41699061	2.07E-25	3.87E-23
ENSDARG00000034677	2824.4609	-2.237888804	0.214883666	-10.41442027	2.13E-25	3.94E-23
ENSDARG00000070337	626.0678509	3.354745771	0.32312141	10.3823073	2.98E-25	5.48E-23
ENSDARG00000088514	73797.95805	-1.873963761	0.180829063	-10.36317797	3.65E-25	6.65E-23
ENSDARG00000075249	2253.753244	1.383740801	0.133698234	10.3497313	4.20E-25	7.54E-23
ENSDARG00000058699	415.4066081	1.310015384	0.126567064	10.3503656	4.17E-25	7.54E-23
ENSDARG00000078701	863.9155761	3.117787218	0.301446133	10.34276733	4.51E-25	8.05E-23
ENSDARG00000014465	1414.762955	-2.045248788	0.197856286	-10.33704223	4.79E-25	8.48E-23
ENSDARG00000071576	365.8299771	-2.120706713	0.205351264	-10.32721527	5.31E-25	9.33E-23
ENSDARG00000039098	1390.252481	-2.948373212	0.285609794	-10.32308161	5.54E-25	9.67E-23
ENSDARG00000044894	115.2377495	-2.493597981	0.241849944	-10.31051707	6.32E-25	1.09E-22
ENSDARG00000002582	1779.900815	2.321679672	0.225420915	10.29930907	7.10E-25	1.22E-22
ENSDARG00000063097	392.5876309	2.233638667	0.217212819	10.28318069	8.39E-25	1.43E-22
ENSDARG00000062590	6923.631179	-1.657628395	0.161356444	-10.27308457	9.32E-25	1.58E-22
ENSDARG00000031737	153.3508108	-2.864411665	0.279742047	-10.23947488	1.32E-24	2.22E-22
ENSDARG00000017369	2999.041297	2.31335188	0.225970631	10.23740061	1.35E-24	2.26E-22
ENSDARG00000025017	181.1350862	2.070871386	0.202442048	10.22945287	1.46E-24	2.43E-22
ENSDARG00000034528	322.9686364	2.953557212	0.288771324	10.22801422	1.49E-24	2.45E-22
ENSDARG00000062880	206.9474824	2.734629991	0.267729366	10.2141578	1.71E-24	2.81E-22
ENSDARG00000054584	5403.354312	-3.771387705	0.36950742	-10.20652765	1.85E-24	3.02E-22
ENSDARG00000104574	325.5684064	-1.433244472	0.140624796	-10.19197545	2.15E-24	3.49E-22
ENSDARG00000061818	62.64445075	3.41700479	0.33537487	10.18861309	2.23E-24	3.59E-22
ENSDARG00000018321	249.2641228	2.991398013	0.293866789	10.17943545	2.45E-24	3.92E-22
ENSDARG00000075368	235.9785802	-2.301270844	0.226624021	-10.15457601	3.16E-24	5.02E-22
ENSDARG00000061976	717.1872915	1.455832633	0.143506743	10.14469845	3.50E-24	5.52E-22
ENSDARG00000032234	320.845944	-2.524925645	0.249820597	-10.10695546	5.15E-24	8.07E-22
ENSDARG00000045066	769.2614473	1.484488794	0.146993733	10.09899375	5.58E-24	8.69E-22
ENSDARG00000039750	321.7643266	-2.564297372	0.254119691	-10.09090388	6.06E-24	9.38E-22
ENSDARG00000099821	200.9905802	-3.516571073	0.348869161	-10.07991381	6.78E-24	1.04E-21
ENSDARG00000086356	279.2975755	-1.599104055	0.1586438	-10.07983957	6.78E-24	1.04E-21
ENSDARG00000105277	1234.980379	-2.110493588	0.209445692	-10.07656717	7.01E-24	1.07E-21
ENSDARG00000063283	658.8896783	-2.090271203	0.207880477	-10.05515879	8.72E-24	1.32E-21
ENSDARG00000052950	4752.943423	-1.611862273	0.160432286	-10.04699437	9.47E-24	1.42E-21
ENSDARG00000006837	6787.765475	-1.094302269	0.108955482	-10.04357237	9.81E-24	1.46E-21
ENSDARG00000079302	76875.375	-2.076750703	0.206822509	-10.0412219	1.00E-23	1.49E-21
ENSDARG00000076673	4804.870685	-1.710606651	0.17057828	-10.02827942	1.14E-23	1.69E-21
ENSDARG00000034211	3950.299092	-1.573103943	0.157015068	-10.01880879	1.26E-23	1.85E-21
ENSDARG00000075334	423.5006775	1.492887261	0.149185405	10.00692571	1.42E-23	2.07E-21
ENSDARG00000068503	1154.171656	-1.744429463	0.174357399	-10.00490643	1.45E-23	2.10E-21
ENSDARG00000055656	40.580278	4.787591974	0.478632119	10.00265503	1.48E-23	2.14E-21
ENSDARG00000037476	531.7019954	-1.408047305	0.140800936	-10.00026947	1.52E-23	2.17E-21
ENSDARG00000007009	606.7688261	1.937346186	0.193993688	9.986645457	1.74E-23	2.48E-21
ENSDARG00000062974	271.4247025	-2.579594912	0.258335005	-9.985464093	1.76E-23	2.50E-21
ENSDARG00000105491	1711.286248	-1.611995775	0.161733089	-9.967012869	2.13E-23	2.99E-21
ENSDARG00000042845	52.10623274	4.89736858	0.491979302	9.954419961	2.41E-23	3.37E-21
ENSDARG00000008165	377.9922167	-2.115700399	0.212630521	-9.950125621	2.52E-23	3.50E-21
ENSDARG00000059123	1476.359346	-1.993015	0.200599186	-9.93530952	2.92E-23	4.04E-21
ENSDARG00000037286	152.4393469	3.29664209	0.331955884	9.930964483	3.05E-23	4.20E-21
ENSDARG00000055592	2898.348631	-1.841645248	0.185548354	-9.925419505	3.23E-23	4.41E-21
ENSDARG00000034007	341.5710852	2.968564339	0.299266246	9.91947599	3.43E-23	4.66E-21
ENSDARG00000054916	562.5342279	-2.095934447	0.21147833	-9.910870994	3.73E-23	5.05E-21
ENSDARG00000074396	126.478486	2.524376986	0.254794061	9.907518937	3.86E-23	5.19E-21
ENSDARG00000056836	6821.533037	-1.419222749	0.143279116	-9.905300825	3.95E-23	5.28E-21
ENSDARG00000015902	504.3708012	-1.855066147	0.187425934	-9.897595876	4.26E-23	5.67E-21
ENSDARG00000021987	4859.618032	-1.392379398	0.140735514	-9.893589442	4.44E-23	5.87E-21
ENSDARG00000096576	49.16596924	-3.592051872	0.36343332	-9.883661385	4.90E-23	6.45E-21
ENSDARG00000060366	383.2555765	-1.476930148	0.149601523	-9.872427226	5.48E-23	7.18E-21
ENSDARG00000100839	108.5830492	-2.079976139	0.211014613	-9.857024155	6.39E-23	8.32E-21
ENSDARG00000044199	109.7882931	4.389050043	0.44616775	9.837219397	7.78E-23	1.01E-20
ENSDARG00000001939	1894.859684	-1.661546093	0.169160489	-9.822306045	9.03E-23	1.16E-20
ENSDARG00000039677	1694.849543	-1.268711072	0.129190679	-9.82045363	9.19E-23	1.17E-20
ENSDARG00000022727	4860.706547	-1.370595908	0.139566133	-9.820404679	9.20E-23	1.17E-20
ENSDARG00000036776	209.9030393	4.008920327	0.408210563	9.820716772	9.17E-23	1.17E-20
ENSDARG00000002795	2258.640276	2.44778887	0.249600407	9.806830434	1.05E-22	1.33E-20
ENSDARG00000086326	698.0693075	-2.066631764	0.210757239	-9.805745115	1.06E-22	1.34E-20
ENSDARG00000060626	2854.338366	-2.597427105	0.265081975	-9.798580616	1.14E-22	1.43E-20
ENSDARG00000044615	436.9805067	-1.598736657	0.163323383	-9.788779958	1.26E-22	1.56E-20
ENSDARG00000028396	773.7405233	2.290722049	0.234023532	9.788426114	1.26E-22	1.56E-20
ENSDARG00000062350	269.2670536	-2.266960082	0.231786885	-9.780363898	1.37E-22	1.68E-20
ENSDARG00000069105	6090.333602	-1.172212662	0.120112763	-9.759268126	1.68E-22	2.06E-20
ENSDARG00000029432	178.1426851	-3.275807998	0.335676194	-9.758833221	1.69E-22	2.06E-20
ENSDARG00000077582	10701.33501	-2.055282384	0.211204715	-9.731233442	2.22E-22	2.69E-20
ENSDARG00000018569	725.557887	-1.667158602	0.171405915	-9.72637731	2.33E-22	2.81E-20
ENSDARG00000036222	76.07166155	4.104190558	0.422864867	9.705678763	2.85E-22	3.42E-20
ENSDARG00000015536	1914.268253	1.067765506	0.110071935	9.700615398	3.00E-22	3.58E-20
ENSDARG00000037997	36720.02704	1.99807617	0.206682594	9.667365464	4.15E-22	4.93E-20
ENSDARG00000062632	1101.82904	-2.703045575	0.279871857	-9.65815429	4.54E-22	5.37E-20
ENSDARG00000104618	170.2816177	2.470277056	0.256237227	9.640586141	5.39E-22	6.34E-20
ENSDARG00000076230	291.0634522	-2.065036479	0.214301241	-9.6361387	5.63E-22	6.59E-20
ENSDARG00000074235	125.4288298	-2.232741944	0.23197254	-9.625026913	6.27E-22	7.31E-20
ENSDARG00000056625	63.90889511	4.572620474	0.475405126	9.618365943	6.69E-22	7.76E-20
ENSDARG00000014004	5057.604626	-1.476482316	0.153549623	-9.615668807	6.87E-22	7.93E-20
ENSDARG00000030367	3118.463302	-1.61342262	0.167887811	-9.610123612	7.25E-22	8.33E-20
ENSDARG00000068876	69.7391701	3.367643652	0.350678245	9.603229444	7.75E-22	8.87E-20
ENSDARG00000076119	1869.688096	1.52950145	0.159380035	9.596568687	8.27E-22	9.42E-20
ENSDARG00000077424	531.6140131	-2.16394543	0.225600064	-9.591953968	8.64E-22	9.80E-20
ENSDARG00000076754	638.0969216	1.462089611	0.152718709	9.573742602	1.03E-21	1.16E-19
ENSDARG00000101364	364.0558696	-2.967922228	0.310401294	-9.561565243	1.16E-21	1.30E-19
ENSDARG00000076004	800.76092	-1.289242437	0.134911765	-9.556189803	1.22E-21	1.37E-19
ENSDARG00000076440	1022.155273	1.407376299	0.147284635	9.555486212	1.23E-21	1.37E-19
ENSDARG00000018047	641.0304032	1.238988979	0.129713536	9.551732354	1.28E-21	1.41E-19
ENSDARG00000079201	725.8391422	2.193156928	0.229796757	9.543898529	1.38E-21	1.52E-19
ENSDARG00000069946	1224.836347	-2.16805692	0.227240192	-9.540816273	1.42E-21	1.56E-19
ENSDARG00000070352	268.4763027	-2.844582428	0.298383512	-9.533309693	1.52E-21	1.67E-19
ENSDARG00000018303	5163.909058	-1.560981856	0.163905501	-9.523669704	1.67E-21	1.82E-19
ENSDARG00000037963	380.9048834	-1.492756544	0.156767672	-9.522094235	1.70E-21	1.84E-19
ENSDARG00000098114	1751.889522	-1.655943034	0.173980831	-9.517962536	1.77E-21	1.91E-19
ENSDARG00000018611	75.3283089	3.442432158	0.361750394	9.516042596	1.80E-21	1.93E-19
ENSDARG00000087844	616.431724	-1.927045466	0.202590311	-9.512031734	1.87E-21	2.00E-19
ENSDARG00000100052	743.4732123	-2.225132858	0.234093238	-9.50532734	1.99E-21	2.12E-19
ENSDARG00000028088	351.4373912	-1.840297876	0.193654843	-9.502978828	2.04E-21	2.16E-19
ENSDARG00000069929	879.2957257	-1.208018309	0.127197773	-9.497165572	2.16E-21	2.28E-19
ENSDARG00000011533	3206.335846	-1.331753779	0.140258149	-9.495018933	2.20E-21	2.32E-19
ENSDARG00000062137	3996.686007	0.92667599	0.097630558	9.491659297	2.27E-21	2.38E-19
ENSDARG00000007181	2188.28631	-2.309562728	0.243353544	-9.490565415	2.30E-21	2.39E-19
ENSDARG00000054060	2082.651996	-1.580275423	0.166515931	-9.490235638	2.31E-21	2.39E-19
ENSDARG00000053298	474.773134	3.635565313	0.383664828	9.475888982	2.64E-21	2.74E-19
ENSDARG00000022951	33.53512881	4.613616398	0.487063348	9.472312817	2.74E-21	2.82E-19
ENSDARG00000027600	2180.482858	-1.085360165	0.114668322	-9.465213643	2.93E-21	3.00E-19
ENSDARG00000077573	67.51100527	-2.293944968	0.242436356	-9.462050192	3.02E-21	3.08E-19
ENSDARG00000013210	28.07909071	-4.074285153	0.430752641	-9.458526231	3.12E-21	3.18E-19
ENSDARG00000040469	978.9313738	-1.82821052	0.193419211	-9.452062743	3.32E-21	3.36E-19
ENSDARG00000025081	1222.592157	-1.044164832	0.110617475	-9.439420228	3.75E-21	3.78E-19
ENSDARG00000006526	6446.970706	-2.710791681	0.287371868	-9.433044701	3.98E-21	4.00E-19
ENSDARG00000062794	1126.414844	2.292362064	0.243389098	9.418507583	4.58E-21	4.58E-19
ENSDARG00000045677	49.74723982	4.990137457	0.530049912	9.414467093	4.75E-21	4.73E-19
ENSDARG00000069261	312.9932373	-2.589521844	0.275068186	-9.414108835	4.77E-21	4.73E-19
ENSDARG00000021938	828.7149612	-1.376292609	0.146211793	-9.413006821	4.82E-21	4.77E-19
ENSDARG00000006283	1286.22791	-1.332301539	0.141595909	-9.409180991	5.00E-21	4.92E-19
ENSDARG00000001879	4129.648864	-2.37732439	0.25268893	-9.408106599	5.05E-21	4.95E-19
ENSDARG00000037978	369.4403554	-1.766787675	0.187821872	-9.406719562	5.12E-21	5.00E-19
ENSDARG00000004539	2563.74552	-1.921004649	0.204340539	-9.400996277	5.40E-21	5.26E-19
ENSDARG00000096601	119.8202263	2.394510356	0.254843997	9.395984943	5.67E-21	5.49E-19
ENSDARG00000045219	1121.021055	-1.749379622	0.186203398	-9.394993026	5.72E-21	5.52E-19
ENSDARG00000031649	376.5787525	3.571536394	0.380180939	9.394306827	5.76E-21	5.54E-19
ENSDARG00000012138	1380.446448	1.521638899	0.162067231	9.38893624	6.06E-21	5.80E-19
ENSDARG00000078155	1500.582963	-1.310477703	0.139813377	-9.373049501	7.05E-21	6.72E-19
ENSDARG00000042816	1041.719747	-2.521954294	0.269230988	-9.36725118	7.44E-21	7.07E-19
ENSDARG00000078518	1163.416047	-1.853582878	0.197902377	-9.36614763	7.52E-21	7.12E-19
ENSDARG00000037403	2293.656732	-2.960962266	0.316325247	-9.360499341	7.94E-21	7.48E-19
ENSDARG00000039458	558.5490024	2.932009636	0.313502275	9.352434965	8.57E-21	8.05E-19
ENSDARG00000058115	8912.12259	-1.367114941	0.146335643	-9.342323663	9.42E-21	8.82E-19
ENSDARG00000042850	349.4116561	3.602369484	0.385955503	9.333639399	1.02E-20	9.54E-19
ENSDARG00000060980	1175.526678	-1.856270189	0.198958272	-9.329947268	1.06E-20	9.84E-19
ENSDARG00000009401	11032.11624	-2.199388099	0.236020709	-9.318623399	1.18E-20	1.09E-18
ENSDARG00000077567	240.7409282	-2.758173505	0.296035026	-9.317051248	1.20E-20	1.10E-18
ENSDARG00000035852	85.03309051	2.438667491	0.261932727	9.310281775	1.27E-20	1.17E-18
ENSDARG00000059280	251.091297	1.916518368	0.206031455	9.30206687	1.38E-20	1.26E-18
ENSDARG00000089004	187.3232932	-1.943126126	0.208883893	-9.302422037	1.37E-20	1.26E-18
ENSDARG00000026444	366.6859149	1.257007283	0.135217454	9.296191026	1.46E-20	1.32E-18
ENSDARG00000100139	52.40927339	4.583076085	0.493033299	9.295672519	1.46E-20	1.32E-18
ENSDARG00000007275	1530.45681	2.287560485	0.246200143	9.291466918	1.52E-20	1.37E-18
ENSDARG00000039406	229.7589275	-2.229926412	0.240001985	-9.291283208	1.52E-20	1.37E-18
ENSDARG00000053542	623.034734	1.760180234	0.189474495	9.289800388	1.55E-20	1.38E-18
ENSDARG00000079486	134.9350394	-2.026397258	0.218239935	-9.285180802	1.61E-20	1.44E-18
ENSDARG00000098821	304.4042512	-1.555284493	0.167599315	-9.279778326	1.70E-20	1.50E-18
ENSDARG00000077341	5103.190106	2.329640301	0.251042634	9.279859214	1.70E-20	1.50E-18
ENSDARG00000027088	5529.470211	-2.265485575	0.244137769	-9.279537456	1.70E-20	1.50E-18
ENSDARG00000077121	1344.94189	-1.323967751	0.142765574	-9.273718521	1.80E-20	1.58E-18
ENSDARG00000078494	214.3860824	-1.874288745	0.202128569	-9.27275525	1.81E-20	1.59E-18
ENSDARG00000062948	3251.674371	-0.921470518	0.099428792	-9.267642664	1.90E-20	1.66E-18
ENSDARG00000069298	2831.587274	-1.320649773	0.142812773	-9.247420562	2.30E-20	2.00E-18
ENSDARG00000068976	136.4815357	3.63455101	0.393238464	9.24261318	2.41E-20	2.08E-18
ENSDARG00000027236	320.9302715	3.977471187	0.430339005	9.242646248	2.40E-20	2.08E-18
ENSDARG00000021366	2525.240249	-2.21065255	0.239296741	-9.238122275	2.51E-20	2.16E-18
ENSDARG00000017121	2964.698364	-2.305715123	0.24967837	-9.234741186	2.59E-20	2.22E-18
ENSDARG00000042539	6663.0778	0.758221657	0.082119166	9.233187504	2.63E-20	2.24E-18
ENSDARG00000054683	841.6421468	3.041743372	0.329723547	9.22513239	2.83E-20	2.40E-18
ENSDARG00000100288	32.49226893	4.583456662	0.496834584	9.225317254	2.83E-20	2.40E-18
ENSDARG00000098777	2632.451389	-1.840723348	0.199634585	-9.220463204	2.96E-20	2.50E-18
ENSDARG00000079745	5683.84794	-2.11716985	0.229906772	-9.208818998	3.30E-20	2.78E-18
ENSDARG00000042793	1415.899384	-1.790748764	0.194730262	-9.196047604	3.71E-20	3.12E-18
ENSDARG00000054170	82.39406165	-2.780723651	0.302473365	-9.193284337	3.81E-20	3.18E-18
ENSDARG00000090472	588.7046184	-3.348121196	0.364181709	-9.193545723	3.80E-20	3.18E-18
ENSDARG00000045708	134.419648	-2.378184901	0.259161911	-9.176444527	4.46E-20	3.70E-18
ENSDARG00000060569	265.0976432	1.982852834	0.216141077	9.173882443	4.56E-20	3.78E-18
ENSDARG00000099805	918.742776	-1.090747464	0.118905988	-9.173192076	4.59E-20	3.79E-18
ENSDARG00000094133	4494.221088	-0.803710623	0.087706388	-9.163649796	5.02E-20	4.13E-18
ENSDARG00000012395	272.4812652	-3.852217253	0.420612987	-9.158578957	5.26E-20	4.31E-18
ENSDARG00000011693	289.3697355	-2.219961931	0.242402454	-9.158166065	5.28E-20	4.32E-18
ENSDARG00000068708	4537.16322	1.102330288	0.120486205	9.149016618	5.75E-20	4.68E-18
ENSDARG00000100956	50.16563874	4.030165747	0.440592792	9.147144069	5.85E-20	4.75E-18
ENSDARG00000052789	3462.380239	-1.851884598	0.202480872	-9.145973035	5.91E-20	4.78E-18
ENSDARG00000036293	255.7278605	-2.17991077	0.2384085	-9.143594994	6.04E-20	4.87E-18
ENSDARG00000042010	323.0531928	3.062586129	0.335216484	9.136144188	6.47E-20	5.21E-18
ENSDARG00000061231	1263.635283	-2.329789397	0.255160957	-9.130665681	6.81E-20	5.46E-18
ENSDARG00000056347	317.8350881	2.21316438	0.24247304	9.127465801	7.01E-20	5.60E-18
ENSDARG00000059743	215.8671442	2.413825329	0.264662113	9.120403761	7.48E-20	5.96E-18
ENSDARG00000061789	1140.396783	-1.650838835	0.181040942	-9.118593937	7.61E-20	6.04E-18
ENSDARG00000014670	1242.365202	-1.715923327	0.18819965	-9.117569182	7.68E-20	6.07E-18
ENSDARG00000087394	640.9382332	1.816565124	0.199242686	9.117349094	7.70E-20	6.07E-18
ENSDARG00000100606	444.5809063	-1.164753537	0.127945911	-9.103483907	8.75E-20	6.88E-18
ENSDARG00000001975	1749.701639	1.542205903	0.169458507	9.100787726	8.97E-20	7.03E-18
ENSDARG00000014321	219.6935387	2.823850621	0.310431612	9.096530473	9.33E-20	7.29E-18
ENSDARG00000041787	43.8723118	4.525530374	0.497571963	9.09522784	9.44E-20	7.35E-18
ENSDARG00000057064	218.0367725	3.447005714	0.379158851	9.091191477	9.80E-20	7.61E-18
ENSDARG00000059263	347.4264339	2.162651051	0.237975855	9.087691071	1.01E-19	7.83E-18
ENSDARG00000036107	10813.05671	-1.479667803	0.162855051	-9.085796177	1.03E-19	7.94E-18
ENSDARG00000076090	359.3845937	1.590906555	0.175345651	9.072974134	1.16E-19	8.91E-18
ENSDARG00000071010	319.8020171	-2.051655039	0.22632856	-9.064940988	1.25E-19	9.56E-18
ENSDARG00000077245	226.8134974	-2.745399981	0.303082658	-9.058254929	1.33E-19	1.01E-17
ENSDARG00000019418	180.1039217	-1.979039342	0.218594194	-9.053485386	1.38E-19	1.06E-17
ENSDARG00000038226	30.66905653	-4.65589835	0.514309058	-9.05272478	1.39E-19	1.06E-17
ENSDARG00000020944	405.9617115	2.929101543	0.323774685	9.046728099	1.47E-19	1.12E-17
ENSDARG00000036058	852.267345	3.057715348	0.33813764	9.042812711	1.53E-19	1.15E-17
ENSDARG00000042126	1150.833522	-1.546703632	0.171243083	-9.032210861	1.68E-19	1.27E-17
ENSDARG00000063037	271.5732749	-2.466812674	0.273307933	-9.025763172	1.78E-19	1.34E-17
ENSDARG00000044767	117.4225536	-1.855479118	0.20559448	-9.024946188	1.80E-19	1.34E-17
ENSDARG00000100466	894.1760576	-2.720949073	0.301544305	-9.023380743	1.82E-19	1.36E-17
ENSDARG00000045632	53.55034957	4.14069952	0.458883167	9.023428655	1.82E-19	1.36E-17
ENSDARG00000007179	2343.129464	-1.118567592	0.124017329	-9.019445949	1.89E-19	1.40E-17
ENSDARG00000101081	1186.181119	-1.494941688	0.165769158	-9.018213678	1.91E-19	1.41E-17
ENSDARG00000022085	1545.424041	1.47226895	0.163291634	9.016193394	1.95E-19	1.44E-17
ENSDARG00000054616	8843.486556	-1.54826229	0.171895733	-9.006985013	2.12E-19	1.56E-17
ENSDARG00000002172	1776.118393	-1.792174081	0.199182997	-8.997625841	2.31E-19	1.69E-17
ENSDARG00000093444	197.202426	-1.675910062	0.186310097	-8.995272361	2.36E-19	1.72E-17
ENSDARG00000105362	31.7504228	3.556302241	0.395531907	8.991189284	2.45E-19	1.78E-17
ENSDARG00000012610	106.9544828	3.670282166	0.408355517	8.98795783	2.52E-19	1.83E-17
ENSDARG00000036869	344.9650702	2.627088293	0.292542554	8.980191979	2.70E-19	1.96E-17
ENSDARG00000004402	1077.772384	1.530776829	0.170621359	8.971777271	2.92E-19	2.11E-17
ENSDARG00000097560	28.10491191	4.430334361	0.49390273	8.970054406	2.96E-19	2.13E-17
ENSDARG00000051819	162.4412585	-2.128687723	0.237459155	-8.964437364	3.12E-19	2.24E-17
ENSDARG00000036422	177.195612	3.62185401	0.404270358	8.958989801	3.28E-19	2.34E-17
ENSDARG00000070677	1154.524153	2.599865584	0.290318297	8.955224686	3.39E-19	2.42E-17
ENSDARG00000027112	2962.098738	-1.435898029	0.160402984	-8.951816208	3.50E-19	2.49E-17
ENSDARG00000091377	812.7656562	3.450326371	0.385506064	8.950122161	3.55E-19	2.52E-17
ENSDARG00000103454	422.414604	-1.5889487	0.177592579	-8.947157087	3.65E-19	2.58E-17
ENSDARG00000007788	415.889393	2.56379449	0.287018474	8.932506863	4.16E-19	2.94E-17
ENSDARG00000093759	201.7846985	-2.029162114	0.227262312	-8.928722499	4.31E-19	3.03E-17
ENSDARG00000058631	256.4460582	-1.862038112	0.208593645	-8.92662916	4.39E-19	3.08E-17
ENSDARG00000003091	1114.908564	-1.499535128	0.168266059	-8.911691044	5.03E-19	3.51E-17
ENSDARG00000056499	3007.726785	-1.635628537	0.183626901	-8.907347058	5.23E-19	3.64E-17
ENSDARG00000101892	1316.056153	-2.257836265	0.253503134	-8.906541835	5.26E-19	3.66E-17
ENSDARG00000103185	1044.58453	-1.401620141	0.157428737	-8.903203874	5.43E-19	3.76E-17
ENSDARG00000076895	3703.079259	1.005247218	0.113001233	8.895895975	5.79E-19	4.01E-17
ENSDARG00000103317	649.1483644	-1.614041359	0.181530103	-8.891315147	6.04E-19	4.16E-17
ENSDARG00000032737	501.1817293	2.696637671	0.303305462	8.890831226	6.07E-19	4.17E-17
ENSDARG00000089645	409.0976193	-2.38653512	0.268553838	-8.886617075	6.30E-19	4.32E-17
ENSDARG00000104693	1598.906466	-1.12319628	0.126523889	-8.877345548	6.85E-19	4.68E-17
ENSDARG00000094041	5184.744881	-2.795949564	0.314978469	-8.876637089	6.89E-19	4.70E-17
ENSDARG00000076742	4830.086454	-1.661010274	0.18721609	-8.872155543	7.17E-19	4.88E-17
ENSDARG00000074254	532.2192672	-2.827796459	0.318871546	-8.868136703	7.44E-19	5.04E-17
ENSDARG00000023217	210.101352	-2.034240192	0.229462203	-8.865251741	7.63E-19	5.16E-17
ENSDARG00000058693	8472.519129	-1.635650887	0.184528132	-8.863964916	7.72E-19	5.21E-17
ENSDARG00000002791	18455.34391	-1.311187687	0.147946376	-8.862587378	7.82E-19	5.26E-17
ENSDARG00000078324	2250.779911	1.212371069	0.136952244	8.852509685	8.56E-19	5.74E-17
ENSDARG00000079946	474.5957036	-1.841759746	0.208066915	-8.851766491	8.61E-19	5.76E-17
ENSDARG00000099406	78.81002907	2.981727802	0.336903337	8.85039556	8.72E-19	5.82E-17
ENSDARG00000097209	162.3879572	3.029352193	0.342380867	8.847901518	8.92E-19	5.93E-17
ENSDARG00000005713	658.3865881	-1.860825219	0.210448336	-8.842194988	9.39E-19	6.23E-17
ENSDARG00000019752	30.51451754	4.593791845	0.51992702	8.835455112	9.97E-19	6.60E-17
ENSDARG00000044807	384.7145977	1.31717387	0.149129036	8.832444067	1.02E-18	6.76E-17
ENSDARG00000054378	299.4255085	3.069515547	0.348119005	8.817431679	1.17E-18	7.71E-17
ENSDARG00000102583	208.1618811	-2.149825848	0.243917226	-8.813751623	1.21E-18	7.94E-17
ENSDARG00000076050	33.38162195	4.378679226	0.497173818	8.807139614	1.28E-18	8.40E-17
ENSDARG00000026611	772.4708901	-1.53441755	0.174241067	-8.806291063	1.29E-18	8.44E-17
ENSDARG00000019986	221.2162911	1.822833993	0.207001894	8.805880766	1.30E-18	8.45E-17
ENSDARG00000016233	1367.118967	-1.558772937	0.177131878	-8.800070073	1.37E-18	8.86E-17
ENSDARG00000091602	259.2312537	2.11272412	0.240082666	8.799986085	1.37E-18	8.86E-17
ENSDARG00000020871	1357.24946	1.479346722	0.168122845	8.799201082	1.38E-18	8.90E-17
ENSDARG00000040190	3598.48545	-2.403108662	0.273295318	-8.79308389	1.46E-18	9.38E-17
ENSDARG00000095802	53.98308872	3.534679569	0.402180861	8.788781158	1.51E-18	9.72E-17
ENSDARG00000079979	757.6471105	-2.287546595	0.260363508	-8.785972383	1.55E-18	9.94E-17
ENSDARG00000056087	619.3748834	-2.094343604	0.238627235	-8.776632745	1.68E-18	1.08E-16
ENSDARG00000013789	450.0165463	2.303657945	0.262661191	8.770454198	1.78E-18	1.13E-16
ENSDARG00000075837	53.52251663	3.436896824	0.391923364	8.769308337	1.80E-18	1.14E-16
ENSDARG00000051896	157.6794224	-2.311588898	0.263653116	-8.767538711	1.83E-18	1.16E-16
ENSDARG00000024829	8452.182069	-2.542534925	0.290181661	-8.761873227	1.92E-18	1.21E-16
ENSDARG00000000804	997.3688626	-2.152813571	0.245801741	-8.758333295	1.98E-18	1.25E-16
ENSDARG00000060877	84.05539833	3.143477317	0.35905237	8.754927081	2.04E-18	1.29E-16
ENSDARG00000053528	391.8188226	1.888054146	0.215769135	8.750343936	2.13E-18	1.34E-16
ENSDARG00000059886	2116.141862	-1.41564595	0.161795182	-8.749617485	2.14E-18	1.34E-16
ENSDARG00000019902	358.6875709	3.362875388	0.384386995	8.748671084	2.16E-18	1.34E-16
ENSDARG00000087386	194.2173494	2.344393558	0.267963507	8.748928464	2.15E-18	1.34E-16
ENSDARG00000033901	666.7134239	1.712574917	0.195744245	8.749043522	2.15E-18	1.34E-16
ENSDARG00000057286	528.7379819	-1.262020136	0.144397688	-8.739891546	2.33E-18	1.45E-16
ENSDARG00000071304	136.5257081	-2.201127355	0.251964102	-8.735876821	2.42E-18	1.50E-16
ENSDARG00000056873	26926.61769	-1.789495956	0.205094329	-8.725233711	2.66E-18	1.64E-16
ENSDARG00000045893	2127.44032	1.267175738	0.145258304	8.723602729	2.69E-18	1.66E-16
ENSDARG00000076870	785.9042624	-1.721840535	0.197391139	-8.722988011	2.71E-18	1.66E-16
ENSDARG00000061169	5917.465595	-1.919667601	0.220147281	-8.719924196	2.78E-18	1.70E-16
ENSDARG00000076547	838.838398	-1.791313644	0.20546696	-8.71825641	2.83E-18	1.73E-16
ENSDARG00000091317	2672.477564	1.408146282	0.161748241	8.705790417	3.15E-18	1.92E-16
ENSDARG00000104204	34.95909693	4.244075313	0.487977862	8.697270188	3.40E-18	2.07E-16
ENSDARG00000054122	860.9436285	-1.628395624	0.18728527	-8.694734099	3.48E-18	2.11E-16
ENSDARG00000044691	877.0246681	-1.73459753	0.199614483	-8.689737865	3.63E-18	2.20E-16
ENSDARG00000040898	72.96410511	4.62417323	0.532209108	8.688639792	3.67E-18	2.21E-16
ENSDARG00000044278	276.6482659	3.219676568	0.370668409	8.686136972	3.75E-18	2.26E-16
ENSDARG00000102585	181.1925185	2.719868243	0.313404277	8.678465623	4.01E-18	2.41E-16
ENSDARG00000105045	1985.568108	-0.949889088	0.109504724	-8.674411989	4.16E-18	2.49E-16
ENSDARG00000056656	331.7935201	1.546303004	0.178336563	8.670700944	4.29E-18	2.57E-16
ENSDARG00000062494	35.77138571	-3.572852966	0.412219641	-8.667352583	4.42E-18	2.64E-16
ENSDARG00000102340	659.3864448	1.458731408	0.168418901	8.661328375	4.66E-18	2.77E-16
ENSDARG00000038297	37.61143404	2.970940708	0.343073322	8.659783556	4.73E-18	2.80E-16
ENSDARG00000000568	1436.723378	-1.209380472	0.139651253	-8.660004472	4.72E-18	2.80E-16
ENSDARG00000014091	1084.569918	1.554445343	0.179527871	8.658518224	4.78E-18	2.82E-16
ENSDARG00000078425	1799.135247	-2.468488436	0.285112796	-8.657936342	4.80E-18	2.83E-16
ENSDARG00000098664	95.17368468	1.900123265	0.219490916	8.656956278	4.85E-18	2.85E-16
ENSDARG00000100844	66.47955304	4.20059029	0.485661239	8.649218742	5.19E-18	3.04E-16
ENSDARG00000070673	644.4470855	-1.315963003	0.152164003	-8.648320065	5.23E-18	3.05E-16
ENSDARG00000079781	345.8922471	2.319852982	0.268249721	8.648109591	5.24E-18	3.05E-16
ENSDARG00000041464	869.4380339	-1.624187625	0.187851476	-8.646126522	5.33E-18	3.10E-16
ENSDARG00000052063	18368.94217	-1.547105025	0.178969582	-8.644513807	5.40E-18	3.14E-16
ENSDARG00000029239	457.0190555	2.366307492	0.27382264	8.641752524	5.54E-18	3.21E-16
ENSDARG00000075718	1012.831889	1.380421104	0.159754402	8.640895583	5.58E-18	3.22E-16
ENSDARG00000002204	380.0899764	-2.410690499	0.27900157	-8.640419126	5.60E-18	3.23E-16
ENSDARG00000021232	293.4741374	-1.775362646	0.205509134	-8.63885031	5.68E-18	3.27E-16
ENSDARG00000058734	1891.787045	1.470015993	0.170255173	8.634192804	5.91E-18	3.39E-16
ENSDARG00000056292	3473.307641	3.274347589	0.379259706	8.633523513	5.95E-18	3.40E-16
ENSDARG00000071658	4235.1856	2.333297352	0.270263412	8.633419269	5.95E-18	3.40E-16
ENSDARG00000091560	37.4381741	4.298630485	0.498038679	8.631117763	6.08E-18	3.46E-16
ENSDARG00000062103	712.6418271	-2.618801908	0.303730818	-8.622114567	6.57E-18	3.74E-16
ENSDARG00000105288	2066.230374	-1.402468102	0.16283576	-8.612777107	7.13E-18	4.04E-16
ENSDARG00000031782	2142.980077	-1.38583151	0.16091958	-8.611950848	7.18E-18	4.06E-16
ENSDARG00000076229	2286.660596	-0.959818214	0.111462428	-8.611136826	7.23E-18	4.08E-16
ENSDARG00000036428	157.1583518	-1.918988961	0.222876035	-8.610118012	7.30E-18	4.11E-16
ENSDARG00000099744	6267.971086	2.599328834	0.301900235	8.60989337	7.31E-18	4.11E-16
ENSDARG00000051902	1765.113689	-1.029556443	0.119646633	-8.604976289	7.63E-18	4.28E-16
ENSDARG00000092970	950.0082566	3.009821605	0.349972379	8.600169005	7.96E-18	4.45E-16
ENSDARG00000003113	841.1173306	-1.828509298	0.212702196	-8.59656989	8.21E-18	4.58E-16
ENSDARG00000068288	236.7396619	-2.582961307	0.300734069	-8.588854971	8.78E-18	4.89E-16
ENSDARG00000035682	829.231793	-1.185163265	0.138021293	-8.586814682	8.94E-18	4.97E-16
ENSDARG00000029168	1678.33383	-1.704552451	0.198517926	-8.586390598	8.97E-18	4.97E-16
ENSDARG00000029905	204.0831068	1.328639862	0.154824644	8.581578662	9.36E-18	5.18E-16
ENSDARG00000055713	226.7811395	1.916412393	0.223384531	8.578984357	9.57E-18	5.28E-16
ENSDARG00000076351	442.3027775	1.898239547	0.221301491	8.577617508	9.69E-18	5.33E-16
ENSDARG00000054978	2169.569073	1.145739965	0.133601775	8.57578402	9.84E-18	5.41E-16
ENSDARG00000099080	2781.793365	-1.032946095	0.120461347	-8.574917341	9.92E-18	5.44E-16
ENSDARG00000062750	648.0039804	-2.024549421	0.236117023	-8.574347575	9.97E-18	5.45E-16
ENSDARG00000012071	216.7188219	1.731976024	0.202085328	8.570518401	1.03E-17	5.62E-16
ENSDARG00000046012	24.50208362	4.156994644	0.485047641	8.57028112	1.03E-17	5.62E-16
ENSDARG00000045658	681.5963667	-1.306754112	0.15258358	-8.564185701	1.09E-17	5.91E-16
ENSDARG00000002779	148.8347756	3.576562737	0.417648128	8.563579004	1.09E-17	5.93E-16
ENSDARG00000086678	1414.765263	-1.445880323	0.168877918	-8.561689646	1.11E-17	6.02E-16
ENSDARG00000003142	471.7794863	1.448193987	0.169355831	8.551190564	1.22E-17	6.58E-16
ENSDARG00000103313	203.6375698	1.72886963	0.202470944	8.538853013	1.36E-17	7.30E-16
ENSDARG00000024575	99.25218427	2.810424826	0.329343551	8.533413871	1.42E-17	7.64E-16
ENSDARG00000102631	94.52977882	-2.296892063	0.269266888	-8.530169011	1.46E-17	7.84E-16
ENSDARG00000007220	776.4394395	1.766932858	0.207257019	8.525322182	1.52E-17	8.15E-16
ENSDARG00000075467	4284.843838	-2.266158284	0.265882694	-8.523150766	1.55E-17	8.29E-16
ENSDARG00000069282	172.693884	-1.693257087	0.19870157	-8.521609002	1.57E-17	8.38E-16
ENSDARG00000055439	1670.177275	-1.52318144	0.178803238	-8.51875759	1.61E-17	8.57E-16
ENSDARG00000021150	127.4125856	-3.253422208	0.382088396	-8.514841709	1.67E-17	8.85E-16
ENSDARG00000043134	1644.54152	-1.105097551	0.12980935	-8.513235394	1.69E-17	8.95E-16
ENSDARG00000059327	816.8566773	1.243903478	0.146131011	8.512248464	1.71E-17	9.01E-16
ENSDARG00000058733	113.9899421	3.471076718	0.408043665	8.506630586	1.79E-17	9.44E-16
ENSDARG00000038056	3576.700215	2.231490293	0.262346848	8.505878037	1.80E-17	9.48E-16
ENSDARG00000090767	175.6638523	-1.750028812	0.205792802	-8.503838787	1.83E-17	9.63E-16
ENSDARG00000051861	2720.095805	-1.955814303	0.23004375	-8.501923242	1.86E-17	9.76E-16
ENSDARG00000090185	386.1781165	4.486529909	0.527852499	8.499590169	1.90E-17	9.94E-16
ENSDARG00000102288	43.92507972	4.127744809	0.486178202	8.490188979	2.06E-17	1.08E-15
ENSDARG00000099236	6016.685504	-0.845713452	0.099667231	-8.485371199	2.15E-17	1.12E-15
ENSDARG00000100549	380.428767	-1.524871768	0.179722991	-8.484567057	2.17E-17	1.12E-15
ENSDARG00000100336	198.3768492	-2.039703901	0.240440629	-8.483191506	2.19E-17	1.14E-15
ENSDARG00000054537	2657.387874	-1.94164244	0.229121625	-8.474287144	2.37E-17	1.22E-15
ENSDARG00000071341	330.5728831	-2.231629777	0.263407948	-8.472142904	2.41E-17	1.24E-15
ENSDARG00000095339	1523.596298	-1.714598048	0.202432113	-8.469990353	2.45E-17	1.26E-15
ENSDARG00000006508	341.007424	-1.170160944	0.138199007	-8.467216728	2.51E-17	1.29E-15
ENSDARG00000020072	1469.743883	-1.33322959	0.1575602	-8.461715544	2.63E-17	1.35E-15
ENSDARG00000060345	130.7425046	3.099123106	0.366491103	8.456202834	2.76E-17	1.41E-15
ENSDARG00000067727	1421.168684	2.448032609	0.289575702	8.453860575	2.82E-17	1.44E-15
ENSDARG00000093235	526.9002958	-1.430127801	0.169251543	-8.449717966	2.92E-17	1.49E-15
ENSDARG00000054543	249.0063041	3.53378737	0.418328329	8.447401541	2.98E-17	1.51E-15
ENSDARG00000057452	1258.512908	-1.500225888	0.177616124	-8.446451005	3.00E-17	1.52E-15
ENSDARG00000035631	1176.933036	0.969724285	0.114865278	8.442275201	3.11E-17	1.58E-15
ENSDARG00000053209	3665.488417	-1.223800794	0.145089076	-8.434823816	3.32E-17	1.68E-15
ENSDARG00000091111	1208.186545	-1.336064132	0.158423913	-8.433475137	3.36E-17	1.69E-15
ENSDARG00000009477	100.8922522	3.473183385	0.412316178	8.423592309	3.65E-17	1.84E-15
ENSDARG00000009430	139.929913	2.903084089	0.344826181	8.418978157	3.80E-17	1.91E-15
ENSDARG00000059177	1520.822522	-1.209065647	0.14366094	-8.41610565	3.89E-17	1.95E-15
ENSDARG00000006422	537.5996717	-1.53607492	0.182534724	-8.415247734	3.92E-17	1.96E-15
ENSDARG00000045947	1524.096285	-1.796254528	0.213820308	-8.40076673	4.44E-17	2.21E-15
ENSDARG00000099321	81.93294902	3.797053663	0.452041377	8.39979227	4.47E-17	2.23E-15
ENSDARG00000101095	433.5166547	2.25924588	0.268985718	8.39912951	4.50E-17	2.24E-15
ENSDARG00000100494	1698.327776	2.300552463	0.27392225	8.398560035	4.52E-17	2.24E-15
ENSDARG00000045608	170.9110333	1.909626682	0.22737569	8.398552572	4.52E-17	2.24E-15
ENSDARG00000059231	770.4788599	-2.283678312	0.27194959	-8.397432467	4.56E-17	2.26E-15
ENSDARG00000010758	1680.494922	-1.76731254	0.210475037	-8.396779788	4.59E-17	2.26E-15
ENSDARG00000061520	104.808421	-2.202554004	0.262495297	-8.390832264	4.83E-17	2.38E-15
ENSDARG00000060153	2145.607291	-2.327748431	0.277465911	-8.389313202	4.89E-17	2.40E-15
ENSDARG00000014522	2424.349712	1.067717431	0.127269162	8.389443382	4.88E-17	2.40E-15
ENSDARG00000074839	53.17566886	4.066573528	0.484875582	8.386839174	4.99E-17	2.44E-15
ENSDARG00000060368	1627.649914	2.714098677	0.323656743	8.385731907	5.04E-17	2.46E-15
ENSDARG00000077840	4053.085525	2.21400195	0.264645065	8.365929482	5.96E-17	2.91E-15
ENSDARG00000099203	7744.72814	1.903845515	0.227646507	8.363165951	6.11E-17	2.97E-15
ENSDARG00000074776	230.2659664	-1.72645751	0.206783152	-8.349120768	6.88E-17	3.34E-15
ENSDARG00000036168	573.5168333	-1.466598251	0.175728712	-8.345808899	7.07E-17	3.43E-15
ENSDARG00000003899	387.5366876	-1.692159865	0.202950579	-8.337792761	7.57E-17	3.66E-15
ENSDARG00000092467	12139.88045	1.084769868	0.13012877	8.336126321	7.68E-17	3.70E-15
ENSDARG00000079779	203.4889369	2.56011919	0.307135006	8.335484839	7.72E-17	3.72E-15
ENSDARG00000026726	13523.58636	-1.951485358	0.23414457	-8.334531762	7.78E-17	3.74E-15
ENSDARG00000060035	47.45474016	2.703475249	0.324410317	8.33350578	7.85E-17	3.77E-15
ENSDARG00000061100	14087.11736	-1.391644656	0.167124947	-8.32697143	8.29E-17	3.97E-15
ENSDARG00000075161	141.989609	3.109869656	0.373653642	8.322867243	8.59E-17	4.10E-15
ENSDARG00000043446	645.4683828	1.367574912	0.164492109	8.313924125	9.26E-17	4.42E-15
ENSDARG00000031343	1063.6138	1.297319183	0.156081991	8.311780078	9.43E-17	4.49E-15
ENSDARG00000099793	921.12401	2.84632709	0.342590276	8.308254171	9.71E-17	4.61E-15
ENSDARG00000020693	2426.964518	-1.026716941	0.123707863	-8.299528533	1.05E-16	4.96E-15
ENSDARG00000033950	3659.334321	-1.556591175	0.187669621	-8.294316181	1.09E-16	5.17E-15
ENSDARG00000006467	305.7673409	3.257793477	0.392935983	8.290901361	1.12E-16	5.31E-15
ENSDARG00000003517	964.8358878	1.091711979	0.131708578	8.288844917	1.14E-16	5.39E-15
ENSDARG00000100119	2463.495703	1.337473062	0.161367299	8.288377311	1.15E-16	5.40E-15
ENSDARG00000006892	717.470295	-2.966518839	0.357996693	-8.286442007	1.17E-16	5.48E-15
ENSDARG00000099387	155.685488	3.10682578	0.374988578	8.285121106	1.18E-16	5.53E-15
ENSDARG00000015123	3899.871319	-1.765745265	0.213272969	-8.279273616	1.24E-16	5.80E-15
ENSDARG00000069030	295.1317364	2.897918044	0.350071946	8.278064211	1.25E-16	5.85E-15
ENSDARG00000020219	2196.440023	-0.901543997	0.108958913	-8.274164769	1.29E-16	6.03E-15
ENSDARG00000002396	524.0488094	-1.602142549	0.193820627	-8.266109617	1.38E-16	6.44E-15
ENSDARG00000040684	410.2621771	-1.789182176	0.216551493	-8.262155793	1.43E-16	6.63E-15
ENSDARG00000053026	568.7242398	1.95299565	0.236373196	8.262339727	1.43E-16	6.63E-15
ENSDARG00000058543	18775.37233	-1.163222078	0.140816238	-8.260567778	1.45E-16	6.71E-15
ENSDARG00000100710	2059.96257	-2.048302617	0.248038589	-8.257999794	1.48E-16	6.84E-15
ENSDARG00000043257	20268.30176	2.322077271	0.281271336	8.255648458	1.51E-16	6.96E-15
ENSDARG00000061634	1356.068604	-1.513214484	0.183308733	-8.255004893	1.52E-16	6.99E-15
ENSDARG00000028098	1311.109617	-2.482695549	0.30082929	-8.252838504	1.55E-16	7.10E-15
ENSDARG00000063230	1067.736524	-1.401408143	0.169947847	-8.246107095	1.64E-16	7.50E-15
ENSDARG00000078222	357.9015762	2.217309672	0.268920115	8.245235471	1.65E-16	7.54E-15
ENSDARG00000003219	651.3864114	3.050949615	0.370078229	8.244066738	1.66E-16	7.60E-15
ENSDARG00000103810	38.97443999	3.472034691	0.421270658	8.241814678	1.70E-16	7.73E-15
ENSDARG00000093753	31.9245239	3.580968198	0.434615093	8.239401382	1.73E-16	7.87E-15
ENSDARG00000025513	874.6749291	1.363343561	0.165516055	8.236926405	1.77E-16	8.01E-15
ENSDARG00000054030	347.4833735	2.87886886	0.34950352	8.237023939	1.77E-16	8.01E-15
ENSDARG00000069196	119.9525117	2.175175045	0.264149693	8.234630209	1.80E-16	8.15E-15
ENSDARG00000070952	220.863473	2.672143538	0.324907119	8.224330526	1.96E-16	8.86E-15
ENSDARG00000003570	19875.62874	0.921502575	0.112069145	8.222625173	1.99E-16	8.97E-15
ENSDARG00000086740	289.5989935	2.034206593	0.247543232	8.217581142	2.08E-16	9.34E-15
ENSDARG00000088343	273.6344872	-2.426940439	0.295369881	-8.216614484	2.09E-16	9.40E-15
ENSDARG00000043447	35.61307886	-3.685387888	0.448588883	-8.215513198	2.11E-16	9.47E-15
ENSDARG00000097003	126.5716621	-2.700191918	0.328734283	-8.21390423	2.14E-16	9.58E-15
ENSDARG00000005716	168.5149523	2.739282797	0.333583077	8.211695939	2.18E-16	9.74E-15
ENSDARG00000008861	1602.304003	2.650149285	0.323108721	8.202035756	2.36E-16	1.05E-14
ENSDARG00000068732	2477.830356	-1.070458437	0.130591643	-8.196990365	2.46E-16	1.10E-14
ENSDARG00000102626	4297.22725	-1.166452606	0.142362333	-8.19354796	2.54E-16	1.13E-14
ENSDARG00000099385	1485.478225	-1.143765508	0.139687079	-8.188055181	2.65E-16	1.18E-14
ENSDARG00000015088	3329.202127	0.875994701	0.107013798	8.185810805	2.70E-16	1.20E-14
ENSDARG00000003971	1259.082625	1.612883473	0.197130274	8.181815206	2.80E-16	1.24E-14
ENSDARG00000074023	3930.27285	-1.00082565	0.122341263	-8.180605837	2.82E-16	1.25E-14
ENSDARG00000012405	291480.6206	-1.652249451	0.202060615	-8.176999019	2.91E-16	1.28E-14
ENSDARG00000104339	555.274248	2.330933587	0.285176054	8.173665189	2.99E-16	1.31E-14
ENSDARG00000021193	5251.658775	1.419410959	0.173907526	8.161871944	3.30E-16	1.45E-14
ENSDARG00000038025	375.0404815	-2.260700881	0.277066134	-8.159426943	3.37E-16	1.47E-14
ENSDARG00000079575	627.9648763	-1.441222428	0.176636459	-8.159257902	3.37E-16	1.47E-14
ENSDARG00000056519	839.6683536	2.26606089	0.277771456	8.158004864	3.41E-16	1.49E-14
ENSDARG00000060102	3061.693036	-1.098571605	0.134672786	-8.157339266	3.42E-16	1.49E-14
ENSDARG00000077084	3812.113321	-2.874690589	0.352579064	-8.153321865	3.54E-16	1.54E-14
ENSDARG00000079027	1036.498014	0.887589112	0.108975949	8.144816517	3.80E-16	1.65E-14
ENSDARG00000007990	136.404289	2.740137991	0.336626507	8.139994734	3.95E-16	1.71E-14
ENSDARG00000045485	381.0625533	-1.344995139	0.165243899	-8.139454169	3.97E-16	1.72E-14
ENSDARG00000031427	4929.214417	0.823078004	0.101124954	8.139217601	3.98E-16	1.72E-14
ENSDARG00000020625	3026.281911	-0.820499281	0.100818719	-8.138362497	4.01E-16	1.73E-14
ENSDARG00000015076	21251.45833	-2.750247586	0.338027822	-8.136157457	4.08E-16	1.76E-14
ENSDARG00000099238	688.3278493	2.536097272	0.311862548	8.132099512	4.22E-16	1.81E-14
ENSDARG00000042470	1211.698442	-2.580933582	0.317442153	-8.130405987	4.28E-16	1.83E-14
ENSDARG00000104853	118.4449136	2.264252415	0.278534967	8.129149587	4.32E-16	1.85E-14
ENSDARG00000052894	553.1734331	1.243568762	0.153019482	8.126865565	4.41E-16	1.88E-14
ENSDARG00000099652	7555.85786	-1.336527017	0.16452442	-8.12357836	4.53E-16	1.93E-14
ENSDARG00000089795	372.1530607	1.448209017	0.178285818	8.122962534	4.55E-16	1.94E-14
ENSDARG00000078882	557.3402092	-0.92807057	0.114274322	-8.121427025	4.61E-16	1.96E-14
ENSDARG00000056023	432.5615222	2.460398115	0.303180234	8.115298543	4.85E-16	2.06E-14
ENSDARG00000100957	282.0398913	-1.911719351	0.235854199	-8.105513325	5.25E-16	2.22E-14
ENSDARG00000038770	100.6003399	3.17086171	0.391579014	8.097629342	5.60E-16	2.37E-14
ENSDARG00000019856	1757.189625	2.346270434	0.289785482	8.096576871	5.65E-16	2.39E-14
ENSDARG00000056029	1558.109834	-1.89085361	0.233666553	-8.092102123	5.86E-16	2.47E-14
ENSDARG00000101043	13211.04355	-1.571247744	0.19423197	-8.089542346	5.99E-16	2.52E-14
ENSDARG00000087426	116.6045148	2.094597943	0.259116989	8.083599428	6.29E-16	2.64E-14
ENSDARG00000037655	9033.652102	-1.083967389	0.134156011	-8.079901753	6.48E-16	2.72E-14
ENSDARG00000058005	1079.656854	-1.690245974	0.209214587	-8.079006323	6.53E-16	2.73E-14
ENSDARG00000016081	484.3840582	4.305574979	0.533016431	8.077752814	6.60E-16	2.76E-14
ENSDARG00000075827	314.4564489	-3.177202845	0.393361123	-8.077063697	6.63E-16	2.77E-14
ENSDARG00000042055	338.787652	-1.921570693	0.237940694	-8.075838834	6.70E-16	2.79E-14
ENSDARG00000060103	228.1303067	-2.133891824	0.26445438	-8.069035669	7.09E-16	2.95E-14
ENSDARG00000013732	2020.328919	-0.85283375	0.105695348	-8.068791764	7.10E-16	2.95E-14
ENSDARG00000059719	67.67011131	-2.550888382	0.316189157	-8.067602339	7.17E-16	2.97E-14
ENSDARG00000035984	133.8145921	2.896993247	0.359224454	8.06457693	7.35E-16	3.03E-14
ENSDARG00000004877	1030.013827	-0.993116588	0.123140058	-8.064935212	7.33E-16	3.03E-14
ENSDARG00000056122	4657.589362	1.694185115	0.210073491	8.064725868	7.34E-16	3.03E-14
ENSDARG00000010035	1132.2904	-1.392347848	0.17269481	-8.062476505	7.48E-16	3.08E-14
ENSDARG00000021849	363.9371591	-2.622192086	0.325625113	-8.052794409	8.09E-16	3.33E-14
ENSDARG00000077523	1407.997679	-2.184703653	0.271387976	-8.050112191	8.27E-16	3.39E-14
ENSDARG00000074617	309.9707629	-0.981412782	0.121931782	-8.048867725	8.36E-16	3.42E-14
ENSDARG00000100431	2858.790425	-1.572356986	0.195359513	-8.048530444	8.38E-16	3.43E-14
ENSDARG00000006636	206.5335145	2.503368013	0.311060213	8.047856683	8.43E-16	3.44E-14
ENSDARG00000057975	2639.784348	-2.789553548	0.346727207	-8.045384066	8.60E-16	3.50E-14
ENSDARG00000091699	3828.086754	-1.576301911	0.195976314	-8.043328713	8.74E-16	3.56E-14
ENSDARG00000053010	3763.850716	-2.654131228	0.33004616	-8.041697041	8.86E-16	3.60E-14
ENSDARG00000103002	643.3428802	2.527596073	0.314395944	8.03953144	9.02E-16	3.66E-14
ENSDARG00000055781	87.90100045	-2.302047445	0.286578372	-8.032872226	9.52E-16	3.85E-14
ENSDARG00000103917	2685.730187	-1.755905187	0.21865902	-8.030335022	9.72E-16	3.93E-14
ENSDARG00000003216	7005.080301	-1.794380697	0.22353125	-8.027426579	9.95E-16	4.02E-14
ENSDARG00000105355	80.2338008	-2.993227977	0.372895596	-8.026986659	9.99E-16	4.02E-14
ENSDARG00000100446	1595.3248	-1.103169413	0.13744698	-8.026145169	1.01E-15	4.05E-14
ENSDARG00000057698	7383.47585	-1.422693713	0.177396413	-8.019856163	1.06E-15	4.25E-14
ENSDARG00000052061	8877.496612	-1.517174297	0.189345964	-8.012709985	1.12E-15	4.50E-14
ENSDARG00000021242	4109.506884	-1.831166073	0.228578994	-8.011086415	1.14E-15	4.55E-14
ENSDARG00000009336	1770.746144	1.272494529	0.158932459	8.00651128	1.18E-15	4.71E-14
ENSDARG00000060004	8855.34347	-0.897777318	0.112143148	-8.005636876	1.19E-15	4.74E-14
ENSDARG00000054797	61.18813964	3.808938894	0.475808706	8.005189577	1.19E-15	4.75E-14
ENSDARG00000102153	5729.598683	1.432205925	0.178923192	8.004585149	1.20E-15	4.77E-14
ENSDARG00000039914	20029.7564	1.107338335	0.138389929	8.001581774	1.23E-15	4.88E-14
ENSDARG00000004580	884.9077362	2.783442283	0.348148468	7.99498645	1.30E-15	5.14E-14
ENSDARG00000006060	2124.124825	-1.646776733	0.206146743	-7.988371336	1.37E-15	5.41E-14
ENSDARG00000025891	729.8203114	1.859545652	0.232996147	7.981014622	1.45E-15	5.72E-14
ENSDARG00000087956	994.5378697	-0.799626219	0.100187849	-7.981269473	1.45E-15	5.72E-14
ENSDARG00000071394	135.6080683	3.719019592	0.465973446	7.981183532	1.45E-15	5.72E-14
ENSDARG00000101510	465.7024986	1.918104925	0.24037207	7.97973295	1.47E-15	5.77E-14
ENSDARG00000057016	1166.334083	0.768330589	0.096378622	7.972002199	1.56E-15	6.13E-14
ENSDARG00000006760	233.3463143	-1.984613817	0.249049396	-7.968755788	1.60E-15	6.28E-14
ENSDARG00000011640	920.5606231	2.70023769	0.338938631	7.966745149	1.63E-15	6.37E-14
ENSDARG00000053104	232.9047088	-1.367089481	0.171621986	-7.965701333	1.64E-15	6.40E-14
ENSDARG00000040295	15160.88891	-2.077033387	0.260748117	-7.965669738	1.64E-15	6.40E-14
ENSDARG00000018485	665.0004052	-1.410176244	0.177029907	-7.965751504	1.64E-15	6.40E-14
ENSDARG00000035870	524.9580347	1.083256512	0.136035727	7.963029565	1.68E-15	6.53E-14
ENSDARG00000036844	550.0745865	-1.045362518	0.131304698	-7.961348932	1.70E-15	6.61E-14
ENSDARG00000099137	1404.071194	-1.622788303	0.203900851	-7.958712764	1.74E-15	6.74E-14
ENSDARG00000062661	171.5671915	3.36932941	0.42349188	7.956066148	1.78E-15	6.87E-14
ENSDARG00000012341	4220.8246	-1.596190392	0.200639783	-7.955502985	1.78E-15	6.89E-14
ENSDARG00000071209	158.6140737	2.811962076	0.353659065	7.95105329	1.85E-15	7.12E-14
ENSDARG00000102060	1913.36552	-1.978899053	0.24888063	-7.951197548	1.85E-15	7.12E-14
ENSDARG00000025034	435.8821221	2.521736779	0.317345593	7.946342523	1.92E-15	7.39E-14
ENSDARG00000070498	168.896702	1.841195884	0.231812647	7.942603238	1.98E-15	7.60E-14
ENSDARG00000059682	73.47453923	2.093941179	0.263663054	7.941731478	1.99E-15	7.64E-14
ENSDARG00000077881	425.0477859	-1.448938547	0.182451674	-7.941492208	2.00E-15	7.65E-14
ENSDARG00000034420	138.9045092	2.845993256	0.358657331	7.935131968	2.10E-15	8.04E-14
ENSDARG00000007077	1049.458457	-0.988574844	0.124726641	-7.925931752	2.26E-15	8.63E-14
ENSDARG00000101171	115.0470899	2.379333932	0.300191344	7.926057764	2.26E-15	8.63E-14
ENSDARG00000027867	751.5605299	-1.989904635	0.251176769	-7.922327535	2.33E-15	8.87E-14
ENSDARG00000100082	1148.827331	-1.058685881	0.13363713	-7.922093801	2.34E-15	8.87E-14
ENSDARG00000090156	453.636371	-1.776841757	0.224391958	-7.918473441	2.40E-15	9.12E-14
ENSDARG00000010958	101.6304638	3.255633947	0.411159777	7.918172284	2.41E-15	9.13E-14
ENSDARG00000105118	376.2914276	1.517643635	0.191736875	7.915241325	2.47E-15	9.33E-14
ENSDARG00000077176	261.0407366	-1.246672006	0.157551917	-7.912769513	2.52E-15	9.50E-14
ENSDARG00000036382	59.58476061	-2.793890896	0.353256019	-7.908968971	2.60E-15	9.78E-14
ENSDARG00000105507	63.85397468	-2.739279767	0.346368664	-7.908566957	2.60E-15	9.80E-14
ENSDARG00000051809	490.397734	-1.653371126	0.2091224	-7.906236374	2.65E-15	9.97E-14
ENSDARG00000028507	1214.133925	-1.581541002	0.200065672	-7.905109291	2.68E-15	1.00E-13
ENSDARG00000075441	1595.637306	-1.881756609	0.238045669	-7.905023515	2.68E-15	1.00E-13
ENSDARG00000029018	2865.968804	-1.751714044	0.221634823	-7.903604764	2.71E-15	1.01E-13
ENSDARG00000013881	1072.938029	0.933543609	0.118131258	7.902595986	2.73E-15	1.02E-13
ENSDARG00000055784	1058.027275	-1.495150445	0.189197398	-7.902595191	2.73E-15	1.02E-13
ENSDARG00000100312	467.4746825	-1.316904697	0.166715222	-7.899126934	2.81E-15	1.05E-13
ENSDARG00000011190	680.3661666	-1.12470923	0.142509372	-7.892177293	2.97E-15	1.10E-13
ENSDARG00000032327	3093.562857	-0.843617679	0.106904504	-7.891320267	2.99E-15	1.11E-13
ENSDARG00000007180	1042.267792	-1.016628458	0.128869196	-7.888839923	3.05E-15	1.13E-13
ENSDARG00000040156	445.9595339	2.013316479	0.255271591	7.886958651	3.10E-15	1.15E-13
ENSDARG00000097182	104.1814008	2.726761053	0.345924242	7.8825382	3.21E-15	1.19E-13
ENSDARG00000077009	519.2166282	-1.858656512	0.235963106	-7.876894602	3.36E-15	1.24E-13
ENSDARG00000104340	42.36887219	2.872734362	0.364947122	7.871645475	3.50E-15	1.29E-13
ENSDARG00000038978	249.0706816	2.413383133	0.306684372	7.86927327	3.57E-15	1.31E-13
ENSDARG00000078034	164.3585615	2.271412492	0.28865503	7.868951704	3.58E-15	1.31E-13
ENSDARG00000099371	1570.417409	1.045008087	0.132870605	7.864855368	3.70E-15	1.35E-13
ENSDARG00000069295	833.9465199	-1.732437786	0.220274001	-7.86492178	3.69E-15	1.35E-13
ENSDARG00000091015	34.54033449	-2.813924647	0.35797122	-7.860756638	3.82E-15	1.40E-13
ENSDARG00000007553	34.25339675	2.826687294	0.359627674	7.860038301	3.84E-15	1.40E-13
ENSDARG00000040627	155.1592815	2.514543336	0.319926965	7.859741787	3.85E-15	1.40E-13
ENSDARG00000005026	1564.084952	1.494221441	0.19013446	7.858761845	3.88E-15	1.41E-13
ENSDARG00000060729	3278.428054	1.001755038	0.127554411	7.853550716	4.04E-15	1.47E-13
ENSDARG00000040274	115.955368	3.054103464	0.389009845	7.850967017	4.13E-15	1.50E-13
ENSDARG00000070107	929.7874075	3.024673554	0.385353682	7.849084355	4.19E-15	1.52E-13
ENSDARG00000051965	305.1703512	-1.684605901	0.214691566	-7.846632882	4.27E-15	1.55E-13
ENSDARG00000034080	4857.387249	-1.636352482	0.20870271	-7.840590464	4.48E-15	1.62E-13
ENSDARG00000102138	765.5006455	1.772339358	0.226060361	7.840115578	4.50E-15	1.62E-13
ENSDARG00000077861	100.31489	-2.165364486	0.276247622	-7.838490949	4.56E-15	1.64E-13
ENSDARG00000101936	743.1492504	-0.942675955	0.12028098	-7.83728199	4.60E-15	1.66E-13
ENSDARG00000070473	589.2187663	2.48229497	0.316830115	7.834782283	4.70E-15	1.69E-13
ENSDARG00000052705	911.5097761	-2.197893144	0.280599084	-7.832859309	4.77E-15	1.71E-13
ENSDARG00000038428	1925.157767	1.102081638	0.14078354	7.828199492	4.95E-15	1.77E-13
ENSDARG00000006865	284.1476872	2.135864328	0.272851668	7.827932086	4.96E-15	1.77E-13
ENSDARG00000077560	57.54428922	3.349359595	0.427887182	7.82766985	4.97E-15	1.78E-13
ENSDARG00000075192	2575.62174	-1.10107433	0.140765232	-7.822061717	5.20E-15	1.85E-13
ENSDARG00000077177	2162.761515	-0.970362222	0.124132238	-7.817165282	5.40E-15	1.92E-13
ENSDARG00000098481	789.1374706	-1.770691979	0.22659197	-7.814451576	5.52E-15	1.96E-13
ENSDARG00000054753	94.90983871	3.660354315	0.468563328	7.811866817	5.63E-15	2.00E-13
ENSDARG00000045980	4579.782687	-2.15746857	0.276302986	-7.808343308	5.79E-15	2.05E-13
ENSDARG00000009653	1081.797836	-1.222095065	0.156517419	-7.808045067	5.81E-15	2.06E-13
ENSDARG00000011821	634.5302517	2.494548142	0.319528	7.806978224	5.86E-15	2.07E-13
ENSDARG00000063614	99.73695197	2.44356045	0.313444425	7.795833183	6.40E-15	2.26E-13
ENSDARG00000078527	104.8685162	2.879573331	0.36938309	7.795628476	6.41E-15	2.26E-13
ENSDARG00000100718	1260.472336	-1.398322969	0.1794394	-7.79273097	6.56E-15	2.31E-13
ENSDARG00000071113	661.3484226	-1.33573895	0.171426757	-7.791892992	6.60E-15	2.32E-13
ENSDARG00000058730	2854.795448	2.136652336	0.274254294	7.790770754	6.66E-15	2.34E-13
ENSDARG00000040946	794.0616339	2.161386702	0.277749672	7.781779497	7.15E-15	2.51E-13
ENSDARG00000036254	1168.208484	1.765143632	0.226869937	7.78042106	7.23E-15	2.53E-13
ENSDARG00000077151	402.9994708	2.459359478	0.316110367	7.780065862	7.25E-15	2.53E-13
ENSDARG00000053383	82.49618902	2.408152064	0.309584932	7.778647528	7.33E-15	2.56E-13
ENSDARG00000024894	584.6916464	2.151301511	0.276746338	7.773550054	7.63E-15	2.66E-13
ENSDARG00000079369	563.652317	0.912705006	0.117422673	7.772817471	7.68E-15	2.67E-13
ENSDARG00000018881	505.9171837	-1.737729191	0.223570166	-7.77263452	7.69E-15	2.67E-13
ENSDARG00000026024	933.5279819	-0.98714508	0.127095881	-7.76693214	8.04E-15	2.79E-13
ENSDARG00000016301	3384.125833	2.459796656	0.316788517	7.764791087	8.18E-15	2.83E-13
ENSDARG00000078440	403.3259884	2.987350824	0.384787043	7.763647129	8.25E-15	2.86E-13
ENSDARG00000103774	1157.519532	-1.70314276	0.219399437	-7.762749002	8.31E-15	2.87E-13
ENSDARG00000020235	4059.409024	-0.926422869	0.119406913	-7.75853627	8.59E-15	2.97E-13
ENSDARG00000032603	604.2548668	-1.112070033	0.143348078	-7.757830094	8.64E-15	2.98E-13
ENSDARG00000053713	2352.516408	0.990986555	0.127747269	7.757399117	8.67E-15	2.98E-13
ENSDARG00000030932	883.7913157	1.270535586	0.163792093	7.757001979	8.70E-15	2.99E-13
ENSDARG00000012347	472.9487391	2.532362095	0.326518447	7.755647855	8.79E-15	3.02E-13
ENSDARG00000032831	1429.640732	-2.170712658	0.27991147	-7.754997162	8.83E-15	3.03E-13
ENSDARG00000068474	28.99859762	3.663909927	0.473170422	7.743319863	9.69E-15	3.32E-13
ENSDARG00000044968	384.9109174	-1.107537087	0.143172212	-7.735698629	1.03E-14	3.51E-13
ENSDARG00000017446	340.1532265	2.231530268	0.288477711	7.735537917	1.03E-14	3.51E-13
ENSDARG00000075261	525.1062722	-1.60387291	0.207542321	-7.727931848	1.09E-14	3.73E-13
ENSDARG00000007425	298.9819492	-2.079274745	0.269073795	-7.727525995	1.10E-14	3.73E-13
ENSDARG00000104018	9542.032819	-1.354806917	0.175362252	-7.725761405	1.11E-14	3.78E-13
ENSDARG00000071011	1771.942036	2.496135269	0.323204988	7.723071622	1.14E-14	3.86E-13
ENSDARG00000007823	341.6001611	-1.373777058	0.177987508	-7.718390298	1.18E-14	3.99E-13
ENSDARG00000059770	1513.078573	0.633716237	0.08211974	7.716978114	1.19E-14	4.03E-13
ENSDARG00000020814	43.72026437	2.999400596	0.388677508	7.716938935	1.19E-14	4.03E-13
ENSDARG00000015575	697.4502154	-1.404851937	0.182079385	-7.715601302	1.20E-14	4.07E-13
ENSDARG00000017710	240.2996985	1.384981208	0.179544339	7.713867318	1.22E-14	4.12E-13
ENSDARG00000026926	36.84607494	3.750908673	0.486380737	7.711877517	1.24E-14	4.17E-13
ENSDARG00000063436	153.4003096	2.643351973	0.342768827	7.711763047	1.24E-14	4.17E-13
ENSDARG00000045926	638.1692816	2.246490139	0.291337845	7.710945145	1.25E-14	4.19E-13
ENSDARG00000104216	150.1824479	-2.18433115	0.283318563	-7.709805971	1.26E-14	4.23E-13
ENSDARG00000057625	156.7881653	1.506743704	0.195518896	7.706384064	1.29E-14	4.33E-13
ENSDARG00000008904	993.2599217	-1.009653659	0.131031434	-7.705430893	1.30E-14	4.36E-13
ENSDARG00000062757	154.9129418	2.027733777	0.263192852	7.704364914	1.31E-14	4.39E-13
ENSDARG00000015449	1925.146776	1.504052457	0.195240277	7.703597237	1.32E-14	4.41E-13
ENSDARG00000089255	28.57505961	3.759429267	0.488083845	7.702425109	1.34E-14	4.45E-13
ENSDARG00000060065	7165.670396	-0.705171537	0.091589288	-7.69927957	1.37E-14	4.55E-13
ENSDARG00000090963	224.1250001	2.554860141	0.331833425	7.699224818	1.37E-14	4.55E-13
ENSDARG00000036832	155135.8848	-2.267457897	0.294578783	-7.697288567	1.39E-14	4.61E-13
ENSDARG00000104551	96.3284123	1.68542896	0.219026393	7.695095252	1.41E-14	4.68E-13
ENSDARG00000056175	1247.967703	2.082186274	0.270672141	7.692650837	1.44E-14	4.77E-13
ENSDARG00000088293	271.6208045	1.647770674	0.214229351	7.69161959	1.45E-14	4.80E-13
ENSDARG00000060871	341.5754331	-1.713506851	0.222849614	-7.689072553	1.48E-14	4.89E-13
ENSDARG00000099002	136.82283	-1.896569882	0.246664021	-7.688879295	1.48E-14	4.89E-13
ENSDARG00000096711	2079.435009	0.998031487	0.129823508	7.687602226	1.50E-14	4.93E-13
ENSDARG00000016375	9420.940026	-1.859956001	0.242131547	-7.68159302	1.57E-14	5.16E-13
ENSDARG00000090585	601.9343776	-1.278557257	0.166506986	-7.678700366	1.61E-14	5.27E-13
ENSDARG00000100564	1648.99547	-1.38105598	0.179866401	-7.678232116	1.61E-14	5.29E-13
ENSDARG00000091683	1422.613984	2.274600209	0.296395907	7.67419575	1.66E-14	5.45E-13
ENSDARG00000014358	412.7394035	-2.408221912	0.313933357	-7.671124633	1.70E-14	5.57E-13
ENSDARG00000061764	19246.71516	-1.098687323	0.143254478	-7.669479772	1.73E-14	5.64E-13
ENSDARG00000070537	5144.768434	2.356022591	0.307503118	7.661784408	1.83E-14	5.98E-13
ENSDARG00000096533	66.58232577	3.508957034	0.458253812	7.657234792	1.90E-14	6.18E-13
ENSDARG00000104458	1645.315188	1.471549555	0.192180655	7.657115918	1.90E-14	6.18E-13
ENSDARG00000006615	502.2818578	2.749535651	0.359340335	7.651619883	1.98E-14	6.44E-13
ENSDARG00000054454	3233.567833	1.000405455	0.130765535	7.650375577	2.00E-14	6.50E-13
ENSDARG00000031587	411.2402278	1.529654412	0.199955571	7.649971459	2.01E-14	6.51E-13
ENSDARG00000020284	414.6253903	1.651999138	0.215957111	7.649663063	2.02E-14	6.52E-13
ENSDARG00000020602	24.06391159	3.852953821	0.503812095	7.64760088	2.05E-14	6.61E-13
ENSDARG00000069402	862.4609217	2.554908403	0.334212672	7.644558733	2.10E-14	6.76E-13
ENSDARG00000098461	146.3331456	-1.911381877	0.250176284	-7.64014016	2.17E-14	6.99E-13
ENSDARG00000001414	375.9005234	-1.868825669	0.244613191	-7.639921867	2.17E-14	6.99E-13
ENSDARG00000079216	69.70623249	-2.064408835	0.270283443	-7.637940421	2.21E-14	7.09E-13
ENSDARG00000087188	60.91125561	2.353488606	0.308191631	7.636445549	2.23E-14	7.17E-13
ENSDARG00000017960	1235.39282	-1.259983227	0.165001887	-7.636174628	2.24E-14	7.17E-13
ENSDARG00000055798	101.0262846	2.833990736	0.371144766	7.635809515	2.24E-14	7.18E-13
ENSDARG00000076997	28.45901538	2.768543914	0.362666475	7.633856737	2.28E-14	7.28E-13
ENSDARG00000056805	73.37958628	3.078150175	0.40325894	7.633185199	2.29E-14	7.31E-13
ENSDARG00000001910	1040.642422	1.689894894	0.221414759	7.632259488	2.31E-14	7.35E-13
ENSDARG00000088590	1525.119157	-1.420966748	0.186181143	-7.6321733	2.31E-14	7.35E-13
ENSDARG00000040198	614.178249	2.173549576	0.284882067	7.629646884	2.35E-14	7.49E-13
ENSDARG00000070012	600.041008	-1.332370588	0.17464821	-7.628882026	2.37E-14	7.52E-13
ENSDARG00000099491	497.1216372	-1.109077488	0.145417754	-7.626836901	2.41E-14	7.63E-13
ENSDARG00000006242	10106.89726	0.791343788	0.103785582	7.624795052	2.44E-14	7.74E-13
ENSDARG00000101464	152.1174091	2.048491086	0.268676422	7.624379803	2.45E-14	7.76E-13
ENSDARG00000093064	66.31965686	3.099001816	0.406633191	7.621123627	2.51E-14	7.95E-13
ENSDARG00000032619	3871.035816	-2.061014915	0.270468103	-7.620177352	2.53E-14	7.99E-13
ENSDARG00000103735	1867.431664	1.353847283	0.177695352	7.618923439	2.56E-14	8.06E-13
ENSDARG00000096757	41.5034872	3.898898924	0.511914124	7.616314424	2.61E-14	8.22E-13
ENSDARG00000093304	301.3220538	-1.954961104	0.256705457	-7.615580617	2.63E-14	8.25E-13
ENSDARG00000000887	541.5652087	1.448567561	0.190215411	7.615405899	2.63E-14	8.25E-13
ENSDARG00000017676	4949.201132	-1.17589538	0.154478763	-7.612019642	2.70E-14	8.46E-13
ENSDARG00000055120	3357.773804	-0.918797688	0.120747411	-7.609253724	2.76E-14	8.63E-13
ENSDARG00000005108	2478.998595	-1.627413303	0.21388104	-7.608964777	2.76E-14	8.64E-13
ENSDARG00000090428	61.53542674	-2.944372884	0.387001726	-7.608164731	2.78E-14	8.68E-13
ENSDARG00000058348	1259.651627	-1.592977542	0.209439547	-7.605906184	2.83E-14	8.82E-13
ENSDARG00000060354	427.9586959	3.214013007	0.422573269	7.605812398	2.83E-14	8.82E-13
ENSDARG00000105414	39.72958045	-2.844968444	0.374115791	-7.604513124	2.86E-14	8.90E-13
ENSDARG00000033140	500.3878327	2.301323232	0.302639296	7.604178504	2.87E-14	8.91E-13
ENSDARG00000079347	156.7622103	-2.225889894	0.292746798	-7.603464523	2.88E-14	8.95E-13
ENSDARG00000068465	47.33736043	-3.389959422	0.445907855	-7.602376555	2.91E-14	9.01E-13
ENSDARG00000100630	4547.04678	-1.552009255	0.204197166	-7.600542566	2.95E-14	9.13E-13
ENSDARG00000103296	2529.97291	-1.112362695	0.14636285	-7.600034406	2.96E-14	9.15E-13
ENSDARG00000075281	440.8387223	1.608569863	0.211682798	7.598963528	2.99E-14	9.22E-13
ENSDARG00000033953	162.2779917	-1.517319885	0.199748515	-7.596151006	3.05E-14	9.40E-13
ENSDARG00000042172	134.7739948	-2.059208587	0.271083802	-7.596206684	3.05E-14	9.40E-13
ENSDARG00000017927	107.9923145	-2.274574064	0.299546434	-7.593393905	3.12E-14	9.58E-13
ENSDARG00000076251	73.02661377	-2.244689643	0.295613755	-7.593319348	3.12E-14	9.58E-13
ENSDARG00000037588	304.1911926	2.792181371	0.367940866	7.588668801	3.23E-14	9.92E-13
ENSDARG00000069951	65.532922	2.047652345	0.26984074	7.588373586	3.24E-14	9.93E-13
ENSDARG00000087999	171.0455032	-1.96552987	0.259270941	-7.580987928	3.43E-14	1.05E-12
ENSDARG00000044532	378.0101275	2.490351078	0.328680341	7.576817853	3.54E-14	1.08E-12
ENSDARG00000002696	33.60015479	3.67642408	0.485301223	7.575550829	3.58E-14	1.09E-12
ENSDARG00000034836	1746.822842	-1.668964148	0.220334124	-7.574696635	3.60E-14	1.10E-12
ENSDARG00000061817	1394.603584	1.779460061	0.235037965	7.570947375	3.71E-14	1.13E-12
ENSDARG00000002564	367.9830347	2.131539835	0.28163359	7.568485828	3.78E-14	1.15E-12
ENSDARG00000035899	323.1261487	2.22109206	0.293534977	7.566703221	3.83E-14	1.16E-12
ENSDARG00000014577	738.4602248	-1.197527748	0.158389739	-7.560639699	4.01E-14	1.22E-12
ENSDARG00000018397	1192.757707	1.899869629	0.25128351	7.560661785	4.01E-14	1.22E-12
ENSDARG00000104255	449.4545438	-1.587157705	0.210047694	-7.556177733	4.15E-14	1.26E-12
ENSDARG00000063572	4425.544672	-1.390585343	0.18404287	-7.55576863	4.16E-14	1.26E-12
ENSDARG00000053517	325.6279011	2.132703587	0.282325786	7.554051717	4.22E-14	1.27E-12
ENSDARG00000015355	89.81669607	-2.048884316	0.27126417	-7.553095999	4.25E-14	1.28E-12
ENSDARG00000076179	654.8947947	-1.947477667	0.258192753	-7.542727844	4.60E-14	1.39E-12
ENSDARG00000003835	1636.658193	-0.785007977	0.104126159	-7.539008302	4.74E-14	1.42E-12
ENSDARG00000045706	1211.885332	-1.168635009	0.155034102	-7.537922271	4.78E-14	1.44E-12
ENSDARG00000103117	645.7159115	-1.725565825	0.228982493	-7.535798067	4.85E-14	1.46E-12
ENSDARG00000005095	311.6281694	2.335227186	0.309956715	7.534042895	4.92E-14	1.47E-12
ENSDARG00000074126	220.7087292	-1.868375613	0.248150854	-7.529192772	5.11E-14	1.53E-12
ENSDARG00000037747	471.9511171	2.118146481	0.281502186	7.524440624	5.29E-14	1.58E-12
ENSDARG00000015557	1750.400633	-1.125812605	0.149625787	-7.524188341	5.30E-14	1.58E-12
ENSDARG00000105140	318.1144245	-1.968525365	0.261640431	-7.523781244	5.32E-14	1.59E-12
ENSDARG00000037337	161.7057948	2.532394551	0.336659892	7.522115382	5.39E-14	1.61E-12
ENSDARG00000070932	67.84584101	3.526443774	0.468846227	7.521535997	5.41E-14	1.61E-12
ENSDARG00000099732	267.4790084	1.955492453	0.260012828	7.520753749	5.45E-14	1.62E-12
ENSDARG00000017835	735.1243886	-2.058008201	0.273825068	-7.515777181	5.66E-14	1.68E-12
ENSDARG00000038574	2897.516058	2.534572725	0.337305502	7.51417546	5.73E-14	1.70E-12
ENSDARG00000012504	427.3778928	2.266610624	0.302127945	7.50215484	6.28E-14	1.86E-12
ENSDARG00000006672	1579.346895	0.781105118	0.104117858	7.502124349	6.28E-14	1.86E-12
ENSDARG00000011579	76.66585874	-2.516761136	0.335596074	-7.499375975	6.41E-14	1.89E-12
ENSDARG00000053569	5973.306335	-1.28533064	0.171394134	-7.499268576	6.42E-14	1.89E-12
ENSDARG00000059362	612.6399409	-1.449374046	0.193427074	-7.493129126	6.73E-14	1.98E-12
ENSDARG00000097845	459.0393846	-1.500101599	0.20029865	-7.489324559	6.92E-14	2.04E-12
ENSDARG00000026090	300.4092953	-1.83553849	0.245098757	-7.488975097	6.94E-14	2.04E-12
ENSDARG00000019874	554.9428317	-2.108895767	0.281653196	-7.487561988	7.02E-14	2.06E-12
ENSDARG00000105034	250.1580295	1.145849675	0.153080531	7.48527371	7.14E-14	2.09E-12
ENSDARG00000102755	835.0581883	2.15096152	0.287355597	7.485364972	7.13E-14	2.09E-12
ENSDARG00000008127	86.04968391	2.268477109	0.303148104	7.48306546	7.26E-14	2.12E-12
ENSDARG00000051824	771.9316602	1.382220124	0.184721186	7.482737389	7.28E-14	2.13E-12
ENSDARG00000031337	598.53932	1.287941757	0.172156682	7.481218505	7.36E-14	2.15E-12
ENSDARG00000074995	2986.27107	-1.017338986	0.135998894	-7.480494549	7.40E-14	2.16E-12
ENSDARG00000002197	169.5099678	1.898263729	0.253779935	7.479959854	7.43E-14	2.17E-12
ENSDARG00000102777	2391.111574	-2.246298828	0.300373075	-7.478362798	7.53E-14	2.19E-12
ENSDARG00000074865	532.3829995	2.70377918	0.361857253	7.471949675	7.90E-14	2.29E-12
ENSDARG00000101778	1305.315615	-1.708618651	0.228673468	-7.471870992	7.91E-14	2.29E-12
ENSDARG00000038969	22.16516956	3.30092615	0.441809253	7.471383026	7.94E-14	2.30E-12
ENSDARG00000058229	302.095824	-1.615970762	0.216325962	-7.47007315	8.02E-14	2.32E-12
ENSDARG00000045019	4318.563151	-1.253482176	0.167807145	-7.469778324	8.03E-14	2.32E-12
ENSDARG00000012314	2135.884601	-0.693363357	0.092841756	-7.468227544	8.13E-14	2.35E-12
ENSDARG00000071409	1058.839355	1.099902762	0.147302739	7.466953899	8.21E-14	2.37E-12
ENSDARG00000062517	358.9771078	-1.465305793	0.196257843	-7.466227968	8.25E-14	2.38E-12
ENSDARG00000079613	666.7990163	2.547793986	0.341269594	7.465634306	8.29E-14	2.39E-12
ENSDARG00000061804	808.4764715	-1.236917262	0.16578336	-7.461045925	8.58E-14	2.47E-12
ENSDARG00000096398	25.18732369	3.683568953	0.493771544	7.460067312	8.65E-14	2.48E-12
ENSDARG00000103000	317.2928234	1.091560548	0.146361894	7.457955902	8.79E-14	2.52E-12
ENSDARG00000104418	479.2579945	3.636459168	0.487683359	7.45659883	8.88E-14	2.54E-12
ENSDARG00000074390	1564.835451	-1.966845521	0.263812664	-7.455462878	8.96E-14	2.56E-12
ENSDARG00000021033	1881.591862	-1.071470559	0.143739304	-7.454262881	9.04E-14	2.58E-12
ENSDARG00000030058	374.9473957	-1.886221988	0.253147422	-7.451081161	9.26E-14	2.64E-12
ENSDARG00000015829	924.2885692	-1.135698582	0.152445963	-7.449843597	9.35E-14	2.67E-12
ENSDARG00000078741	1492.832675	-1.01114609	0.135747547	-7.448724576	9.42E-14	2.68E-12
ENSDARG00000103459	7312.429017	-1.744807463	0.234554387	-7.438818271	1.02E-13	2.89E-12
ENSDARG00000032795	313.3477909	-1.661825749	0.22342949	-7.437808445	1.02E-13	2.91E-12
ENSDARG00000103648	1380.319956	1.687280064	0.226915893	7.43570688	1.04E-13	2.95E-12
ENSDARG00000104276	1714.142146	-1.123655882	0.151260594	-7.428609474	1.10E-13	3.11E-12
ENSDARG00000019549	538.2117015	-1.256789264	0.1693209	-7.422528839	1.15E-13	3.25E-12
ENSDARG00000020289	648.6966052	1.251379795	0.168602174	7.42208577	1.15E-13	3.26E-12
ENSDARG00000069934	646.2638641	-1.835542008	0.247320468	-7.421714908	1.16E-13	3.27E-12
ENSDARG00000005315	8504.933464	-1.660071907	0.223694599	-7.421153291	1.16E-13	3.28E-12
ENSDARG00000105208	40.34363961	3.421071093	0.461192962	7.417873592	1.19E-13	3.36E-12
ENSDARG00000014081	612.4983751	2.049915539	0.276409158	7.416235956	1.20E-13	3.39E-12
ENSDARG00000006901	1353.416149	1.071998963	0.14455458	7.415876853	1.21E-13	3.40E-12
ENSDARG00000008886	2554.041553	-1.216155171	0.16405966	-7.412883642	1.24E-13	3.47E-12
ENSDARG00000102277	4235.868278	-1.254461023	0.169225449	-7.412957284	1.24E-13	3.47E-12
ENSDARG00000104989	136.7217471	1.707887179	0.230430631	7.411719398	1.25E-13	3.49E-12
ENSDARG00000089109	78.8344703	2.411193675	0.325335773	7.411400381	1.25E-13	3.50E-12
ENSDARG00000078308	3156.831081	-0.842066758	0.113659183	-7.40869974	1.28E-13	3.57E-12
ENSDARG00000087663	145.7670944	2.722915619	0.367640958	7.40645339	1.30E-13	3.62E-12
ENSDARG00000022437	153.4939668	1.724621479	0.232873786	7.405820602	1.30E-13	3.64E-12
ENSDARG00000075222	1144.789152	1.887244436	0.254902405	7.403792187	1.32E-13	3.69E-12
ENSDARG00000094760	1391.034522	-1.344104746	0.181549099	-7.403532985	1.33E-13	3.69E-12
ENSDARG00000099678	323.3871688	-1.382402996	0.186739915	-7.402825447	1.33E-13	3.70E-12
ENSDARG00000054645	861.0574554	-1.12731267	0.152279157	-7.402934816	1.33E-13	3.70E-12
ENSDARG00000055252	158.9912581	-2.024890688	0.273535163	-7.402670514	1.33E-13	3.70E-12
ENSDARG00000102888	376.2151477	2.451660699	0.331215698	7.402006344	1.34E-13	3.72E-12
ENSDARG00000038826	563.3134502	-1.245664581	0.168325045	-7.400352004	1.36E-13	3.76E-12
ENSDARG00000070351	106.1256499	-2.404817826	0.324968577	-7.400154959	1.36E-13	3.76E-12
ENSDARG00000061852	162.3852553	-1.907600484	0.257855492	-7.39794399	1.38E-13	3.82E-12
ENSDARG00000021113	28173.99442	1.081443316	0.146187503	7.397645436	1.39E-13	3.82E-12
ENSDARG00000101813	93897.66258	-1.741107282	0.235479232	-7.393888916	1.43E-13	3.93E-12
ENSDARG00000026855	44.33511737	3.449135547	0.466487329	7.393846163	1.43E-13	3.93E-12
ENSDARG00000098058	34050.9261	-1.677062358	0.226831164	-7.393438939	1.43E-13	3.93E-12
ENSDARG00000011376	533.6457677	1.629008651	0.220355721	7.392631538	1.44E-13	3.95E-12
ENSDARG00000092551	223.1308542	-2.172827837	0.294084351	-7.388451068	1.49E-13	4.08E-12
ENSDARG00000027419	1821.558996	2.43723424	0.329926226	7.387209775	1.50E-13	4.11E-12
ENSDARG00000058853	1240.656463	-1.520064508	0.205891757	-7.382833229	1.55E-13	4.24E-12
ENSDARG00000099411	1218.263182	-1.38087178	0.187093874	-7.380635992	1.58E-13	4.31E-12
ENSDARG00000012467	1280.324493	-1.379999018	0.187069504	-7.376932056	1.62E-13	4.42E-12
ENSDARG00000102594	276.6964829	1.493567647	0.202517576	7.375002579	1.64E-13	4.48E-12
ENSDARG00000020292	117.585174	2.1072884	0.285841742	7.372220681	1.68E-13	4.57E-12
ENSDARG00000004763	138.5634473	-2.601865398	0.352924128	-7.372308075	1.68E-13	4.57E-12
ENSDARG00000008637	161.9414854	2.487902075	0.33751263	7.37128585	1.69E-13	4.60E-12
ENSDARG00000070669	192.4177085	-1.789311832	0.242775984	-7.370217593	1.70E-13	4.63E-12
ENSDARG00000103981	3127.414048	-1.407465069	0.190986198	-7.369459593	1.71E-13	4.65E-12
ENSDARG00000076480	286.963394	1.686051409	0.228797782	7.369177236	1.72E-13	4.65E-12
ENSDARG00000029259	239.7348532	-1.410203599	0.191381515	-7.368546551	1.72E-13	4.67E-12
ENSDARG00000052958	1746.549268	-1.99473275	0.270726194	-7.368081821	1.73E-13	4.68E-12
ENSDARG00000095192	202.2865845	2.166488297	0.294034452	7.368144385	1.73E-13	4.68E-12
ENSDARG00000015537	2290.161263	2.493730237	0.338526041	7.366435473	1.75E-13	4.73E-12
ENSDARG00000100664	3220.807774	-0.889666294	0.120799529	-7.364815914	1.77E-13	4.78E-12
ENSDARG00000063411	124.2276229	1.892117952	0.257149204	7.35805486	1.87E-13	5.02E-12
ENSDARG00000075891	230.950414	-2.606778024	0.354352972	-7.356444655	1.89E-13	5.08E-12
ENSDARG00000035578	229.9663942	2.123772309	0.288772702	7.354477385	1.92E-13	5.15E-12
ENSDARG00000077407	617.4329716	-1.325976122	0.180296091	-7.354436324	1.92E-13	5.15E-12
ENSDARG00000012126	724.4081924	2.787626225	0.379308706	7.349228157	1.99E-13	5.34E-12
ENSDARG00000060515	1269.39292	1.171522471	0.159428168	7.348277798	2.01E-13	5.38E-12
ENSDARG00000070734	87.26310785	2.234431776	0.304185835	7.345614164	2.05E-13	5.48E-12
ENSDARG00000091974	39.95382607	2.58681893	0.352317681	7.342290983	2.10E-13	5.61E-12
ENSDARG00000057586	601.4423887	1.708480457	0.232741966	7.340663516	2.13E-13	5.67E-12
ENSDARG00000036344	667.0146535	2.824209082	0.385067313	7.334325688	2.23E-13	5.94E-12
ENSDARG00000098782	1158.117361	-1.110536869	0.151423382	-7.333985379	2.23E-13	5.95E-12
ENSDARG00000099579	14130.55925	-1.96943618	0.26854147	-7.333825127	2.24E-13	5.95E-12
ENSDARG00000059349	867.5415049	-1.651485723	0.225342033	-7.328795707	2.32E-13	6.17E-12
ENSDARG00000089701	1400.329819	-1.820643013	0.248479682	-7.327130312	2.35E-13	6.24E-12
ENSDARG00000103846	23273.00444	0.89372195	0.121980657	7.326751407	2.36E-13	6.25E-12
ENSDARG00000100783	86.57739564	-2.809394321	0.383447893	-7.326665165	2.36E-13	6.25E-12
ENSDARG00000006747	632.4663088	2.032068117	0.277377702	7.32599666	2.37E-13	6.28E-12
ENSDARG00000087979	475.2086806	2.371701615	0.323809089	7.324382464	2.40E-13	6.34E-12
ENSDARG00000041137	372.6999286	-1.25013094	0.170717376	-7.322810199	2.43E-13	6.41E-12
ENSDARG00000089709	138.4209157	-2.596073057	0.35453221	-7.322530882	2.43E-13	6.42E-12
ENSDARG00000003965	184.6760472	-2.081100428	0.284268069	-7.320908162	2.46E-13	6.48E-12
ENSDARG00000097804	47.87731695	2.947053815	0.402550873	7.320947528	2.46E-13	6.48E-12
ENSDARG00000089042	186.2957377	2.805544921	0.383480318	7.316007599	2.55E-13	6.72E-12
ENSDARG00000105274	81103.75014	-1.635895138	0.223641738	-7.314802477	2.58E-13	6.77E-12
ENSDARG00000062906	36.09777407	3.583856197	0.490011705	7.313817523	2.60E-13	6.81E-12
ENSDARG00000104588	87.552725	-2.58021085	0.352852053	-7.31244393	2.62E-13	6.88E-12
ENSDARG00000041065	3696.073885	-1.390871666	0.19031232	-7.308363794	2.70E-13	7.08E-12
ENSDARG00000071062	616.8351846	-1.342129628	0.183744636	-7.304320056	2.79E-13	7.29E-12
ENSDARG00000063435	477.7778959	-1.435070151	0.196522938	-7.302303566	2.83E-13	7.39E-12
ENSDARG00000074169	1057.070975	1.382164473	0.189360009	7.299136073	2.90E-13	7.56E-12
ENSDARG00000099351	867.8764991	-1.336949213	0.183239297	-7.296192659	2.96E-13	7.72E-12
ENSDARG00000056757	41.04241964	2.96653414	0.406685208	7.2944235	3.00E-13	7.80E-12
ENSDARG00000096989	276.8330588	-1.77230483	0.242967925	-7.294398336	3.00E-13	7.80E-12
ENSDARG00000030722	3971.784873	-2.011585241	0.276040166	-7.28729182	3.16E-13	8.22E-12
ENSDARG00000022615	307.6885848	-2.439853649	0.334880063	-7.285753674	3.20E-13	8.30E-12
ENSDARG00000068726	107.4836145	2.432736934	0.334197619	7.279336521	3.35E-13	8.70E-12
ENSDARG00000010602	111.1902897	2.791699671	0.383688464	7.275954141	3.44E-13	8.91E-12
ENSDARG00000063626	12222.63149	-1.463860155	0.201216163	-7.275062452	3.46E-13	8.96E-12
ENSDARG00000090526	90.80899242	-2.765615612	0.380407101	-7.270147183	3.59E-13	9.28E-12
ENSDARG00000105549	27.19594807	3.53184765	0.485824808	7.269796829	3.60E-13	9.30E-12
ENSDARG00000099564	136.7186297	-2.433238175	0.334755727	-7.268697679	3.63E-13	9.36E-12
ENSDARG00000056184	1723.538327	-0.825815359	0.113621863	-7.268102598	3.65E-13	9.40E-12
ENSDARG00000104945	6759.08653	2.177234319	0.299636682	7.266247581	3.70E-13	9.52E-12
ENSDARG00000103641	126.637097	-1.973882544	0.271681646	-7.265424709	3.72E-13	9.56E-12
ENSDARG00000005343	232.4079184	1.504283299	0.207215141	7.259524031	3.88E-13	9.97E-12
ENSDARG00000086288	1803.788162	1.762122597	0.242732566	7.259522809	3.88E-13	9.97E-12
ENSDARG00000002609	663.6513013	1.725132562	0.237695002	7.257756993	3.94E-13	1.01E-11
ENSDARG00000043012	1150.129668	2.191786782	0.302023929	7.256997118	3.96E-13	1.01E-11
ENSDARG00000061375	1390.085374	-1.278764817	0.176222767	-7.25652444	3.97E-13	1.02E-11
ENSDARG00000002764	29.45342651	3.350260091	0.461713861	7.256139293	3.98E-13	1.02E-11
ENSDARG00000004415	3716.911811	2.082764197	0.287066611	7.255334177	4.01E-13	1.02E-11
ENSDARG00000086214	349.6541836	2.464118535	0.339682379	7.254184164	4.04E-13	1.03E-11
ENSDARG00000088593	487.0899572	2.070265835	0.285386458	7.254253931	4.04E-13	1.03E-11
ENSDARG00000044341	258.4237138	1.256172696	0.173243072	7.250925991	4.14E-13	1.05E-11
ENSDARG00000014057	202.0928851	2.646410391	0.365139413	7.24767116	4.24E-13	1.08E-11
ENSDARG00000062707	266.4443101	-1.554870807	0.214543358	-7.247350007	4.25E-13	1.08E-11
ENSDARG00000015164	3765.536614	-1.186973311	0.163788398	-7.246992633	4.26E-13	1.08E-11
ENSDARG00000079199	764.5265567	1.944501174	0.268356132	7.245972593	4.29E-13	1.09E-11
ENSDARG00000001909	304.2822578	-2.037419335	0.281258311	-7.243943584	4.36E-13	1.10E-11
ENSDARG00000016474	1376.708649	-1.570912036	0.216872045	-7.243497123	4.37E-13	1.11E-11
ENSDARG00000102569	1202.977956	-1.366482106	0.188654248	-7.243314782	4.38E-13	1.11E-11
ENSDARG00000011925	1530.879975	-0.611432982	0.084442249	-7.240841966	4.46E-13	1.13E-11
ENSDARG00000029071	871.6058269	1.060719445	0.146543893	7.238237107	4.55E-13	1.15E-11
ENSDARG00000079175	1025.531613	-1.75365093	0.242310623	-7.237202008	4.58E-13	1.15E-11
ENSDARG00000074671	266.3813411	1.903226604	0.262989979	7.236878797	4.59E-13	1.16E-11
ENSDARG00000086056	675.1966893	-1.434531185	0.198243097	-7.236222618	4.61E-13	1.16E-11
ENSDARG00000087197	52.33679232	3.297595949	0.455785383	7.234975212	4.66E-13	1.17E-11
ENSDARG00000022858	541.0047597	-2.677070098	0.370123717	-7.232906115	4.73E-13	1.19E-11
ENSDARG00000041119	2458.401106	-1.439436167	0.199050426	-7.231515143	4.78E-13	1.20E-11
ENSDARG00000033234	3918.110754	2.266877204	0.313498342	7.230906509	4.80E-13	1.20E-11
ENSDARG00000103337	4741.515577	-1.008945472	0.13953628	-7.23070352	4.80E-13	1.20E-11
ENSDARG00000089060	74.31437138	-2.461911399	0.340506237	-7.230150678	4.82E-13	1.21E-11
ENSDARG00000016623	346.5848308	1.505637685	0.208583674	7.218387035	5.26E-13	1.31E-11
ENSDARG00000052575	135.5678653	2.54557681	0.352689248	7.217619546	5.29E-13	1.32E-11
ENSDARG00000090751	431.1700931	-0.954411458	0.13224444	-7.217025191	5.31E-13	1.32E-11
ENSDARG00000061656	487.3091309	1.148545436	0.15915037	7.216731172	5.33E-13	1.33E-11
ENSDARG00000052000	1584.534473	-2.118280141	0.293664203	-7.213273264	5.46E-13	1.36E-11
ENSDARG00000056722	10357.1591	1.252411655	0.173634144	7.212934207	5.48E-13	1.36E-11
ENSDARG00000040851	382.8636422	-1.255208409	0.174066977	-7.211065708	5.55E-13	1.38E-11
ENSDARG00000087517	208.1271505	2.449182785	0.339729717	7.209209743	5.63E-13	1.39E-11
ENSDARG00000001807	420.6573547	1.580846535	0.219309475	7.208291108	5.67E-13	1.40E-11
ENSDARG00000098825	7297.645434	-1.122346422	0.155734181	-7.206808537	5.73E-13	1.41E-11
ENSDARG00000059841	436.9262582	-1.467561407	0.203632955	-7.206895388	5.72E-13	1.41E-11
ENSDARG00000100832	89.97289582	-2.029610383	0.281620241	-7.206905213	5.72E-13	1.41E-11
ENSDARG00000071685	485.6331571	1.461747428	0.202829506	7.206779011	5.73E-13	1.41E-11
ENSDARG00000069866	3572.720658	-1.484257961	0.20612207	-7.200868688	5.98E-13	1.47E-11
ENSDARG00000013144	8018.29152	-1.26396092	0.17555697	-7.199719377	6.03E-13	1.49E-11
ENSDARG00000003872	1547.332608	0.894413609	0.124241536	7.198990294	6.07E-13	1.49E-11
ENSDARG00000013082	1249.044082	-1.52245525	0.211499337	-7.198392535	6.09E-13	1.50E-11
ENSDARG00000060435	387.5168665	-1.738390232	0.241548088	-7.196870184	6.16E-13	1.51E-11
ENSDARG00000063180	880.2197725	-1.411712733	0.196206781	-7.195025198	6.24E-13	1.53E-11
ENSDARG00000031720	7833.9644	1.557690902	0.216513049	7.194443535	6.27E-13	1.54E-11
ENSDARG00000100904	63.35559512	-2.256070937	0.313607933	-7.193921763	6.30E-13	1.54E-11
ENSDARG00000087616	2372.756539	2.321674675	0.322756418	7.193271918	6.33E-13	1.55E-11
ENSDARG00000043483	1737.038509	2.285093073	0.317907097	7.187927205	6.58E-13	1.61E-11
ENSDARG00000045131	918.5014583	1.950049822	0.271436527	7.184183506	6.76E-13	1.65E-11
ENSDARG00000063535	21732.03013	1.050268673	0.146196674	7.183943658	6.77E-13	1.65E-11
ENSDARG00000054906	9524.073169	-0.96002868	0.1336486	-7.183230338	6.81E-13	1.66E-11
ENSDARG00000037773	1820.165911	1.354159877	0.188664904	7.177592894	7.09E-13	1.73E-11
ENSDARG00000096421	55.90935786	1.894559436	0.264023687	7.175717663	7.19E-13	1.75E-11
ENSDARG00000095191	244.841192	-0.892365469	0.124383443	-7.174310748	7.27E-13	1.76E-11
ENSDARG00000074328	1602.073594	1.858244877	0.259038859	7.173614367	7.30E-13	1.77E-11
ENSDARG00000070914	8807.607559	-0.684335983	0.095432159	-7.170915887	7.45E-13	1.80E-11
ENSDARG00000057706	151.4235984	3.362895205	0.468997559	7.170389563	7.48E-13	1.81E-11
ENSDARG00000070038	191.8382417	3.313602196	0.462176518	7.169559824	7.52E-13	1.82E-11
ENSDARG00000055226	126.0458922	-1.478246517	0.206223181	-7.16818793	7.60E-13	1.84E-11
ENSDARG00000052494	3480.696152	0.540434982	0.07540595	7.167007188	7.67E-13	1.85E-11
ENSDARG00000099891	127.6470159	-1.794429537	0.250391351	-7.166499691	7.69E-13	1.85E-11
ENSDARG00000058371	38517.30471	-2.305266835	0.321668989	-7.166580914	7.69E-13	1.85E-11
ENSDARG00000055570	275.3891127	2.131339943	0.297453619	7.165284957	7.76E-13	1.87E-11
ENSDARG00000074501	104.9527885	-2.135020329	0.297996851	-7.164573463	7.80E-13	1.87E-11
ENSDARG00000052497	99.61732968	1.937359258	0.27041177	7.164478298	7.81E-13	1.87E-11
ENSDARG00000026840	62.81341415	2.668230968	0.37245237	7.163952187	7.84E-13	1.88E-11
ENSDARG00000087402	899.6785472	0.853324888	0.119142636	7.162212587	7.94E-13	1.90E-11
ENSDARG00000063631	1311.449719	-2.20374701	0.307700948	-7.16197666	7.95E-13	1.90E-11
ENSDARG00000037496	209.3398705	2.461777087	0.343772321	7.161068354	8.01E-13	1.91E-11
ENSDARG00000095136	84.54942161	-2.03868518	0.284731941	-7.16001574	8.07E-13	1.93E-11
ENSDARG00000090253	195.6144947	-2.082219471	0.29086376	-7.158744955	8.14E-13	1.94E-11
ENSDARG00000004930	3021.803567	-1.299431637	0.181540719	-7.157797118	8.20E-13	1.96E-11
ENSDARG00000009136	3210.721155	-1.003471854	0.140200781	-7.157391332	8.22E-13	1.96E-11
ENSDARG00000038159	2571.472611	-0.798573814	0.111579716	-7.156980166	8.25E-13	1.96E-11
ENSDARG00000020028	25582.10993	-2.623872442	0.366684925	-7.155659434	8.33E-13	1.98E-11
ENSDARG00000098304	1437.263881	-0.909386942	0.127088174	-7.155559134	8.33E-13	1.98E-11
ENSDARG00000061066	549.6366683	1.03552108	0.144767577	7.15299032	8.49E-13	2.02E-11
ENSDARG00000013056	1089.80612	-1.725015047	0.241229988	-7.150914616	8.62E-13	2.04E-11
ENSDARG00000079296	95.87782814	3.600018202	0.503427187	7.151020632	8.61E-13	2.04E-11
ENSDARG00000044132	3675.155328	-0.926061196	0.129554878	-7.148022587	8.80E-13	2.08E-11
ENSDARG00000090997	597.7303443	-2.07746448	0.290710139	-7.146171407	8.92E-13	2.11E-11
ENSDARG00000053586	2472.99889	0.769073578	0.107716885	7.139768088	9.35E-13	2.21E-11
ENSDARG00000018958	1149.937459	-1.617618928	0.226656831	-7.136863794	9.55E-13	2.25E-11
ENSDARG00000096545	71.05796202	-2.08283426	0.291964441	-7.133862776	9.76E-13	2.30E-11
ENSDARG00000089071	324.7522388	-0.858156543	0.120397085	-7.127718611	1.02E-12	2.40E-11
ENSDARG00000099257	389.0198804	2.704233071	0.379553404	7.124776233	1.04E-12	2.45E-11
ENSDARG00000098013	681.6202109	1.004963322	0.141047603	7.124993976	1.04E-12	2.45E-11
ENSDARG00000089511	523.8514578	-1.815123699	0.254763155	-7.124749645	1.04E-12	2.45E-11
ENSDARG00000099005	147.1087731	-1.524629622	0.214013123	-7.124000639	1.05E-12	2.46E-11
ENSDARG00000104450	38.90998574	3.7597342	0.527818506	7.123157215	1.05E-12	2.47E-11
ENSDARG00000042551	558.8663863	1.457772991	0.204674917	7.122382208	1.06E-12	2.48E-11
ENSDARG00000043148	2063.197308	2.297876293	0.322705826	7.120653273	1.07E-12	2.51E-11
ENSDARG00000091728	131.4886584	-2.5481147	0.357854422	-7.120534346	1.08E-12	2.51E-11
ENSDARG00000087120	172.275219	-1.914559605	0.268996266	-7.117420748	1.10E-12	2.57E-11
ENSDARG00000069904	240.8679189	-1.657405223	0.232869051	-7.11732718	1.10E-12	2.57E-11
ENSDARG00000014462	766.3612212	2.300436849	0.323325828	7.114918297	1.12E-12	2.61E-11
ENSDARG00000104470	565.9600119	-1.842550885	0.259034708	-7.113142857	1.13E-12	2.64E-11
ENSDARG00000056036	814.6301584	2.427417569	0.341290427	7.112468962	1.14E-12	2.65E-11
ENSDARG00000055514	24929.0134	-1.669504802	0.234859652	-7.108521131	1.17E-12	2.73E-11
ENSDARG00000101649	64.88542563	-1.926267596	0.270984297	-7.108410392	1.17E-12	2.73E-11
ENSDARG00000019995	1878.115483	-1.055585401	0.14853154	-7.106809778	1.19E-12	2.75E-11
ENSDARG00000005320	74.13518926	2.709276717	0.381295577	7.105450162	1.20E-12	2.78E-11
ENSDARG00000055731	257.724317	-1.235177021	0.173833857	-7.10550315	1.20E-12	2.78E-11
ENSDARG00000058598	1369.264334	-1.433031207	0.201722702	-7.103965953	1.21E-12	2.80E-11
ENSDARG00000030644	684.8403049	-1.757914297	0.24749939	-7.102701544	1.22E-12	2.83E-11
ENSDARG00000004869	42.34485174	3.074890103	0.432948015	7.102215494	1.23E-12	2.83E-11
ENSDARG00000055099	884.2249593	1.993837087	0.28074206	7.102024856	1.23E-12	2.84E-11
ENSDARG00000053484	1580.269486	-1.243175236	0.175065821	-7.101187596	1.24E-12	2.85E-11
ENSDARG00000057633	835.4057348	-1.537730542	0.216566778	-7.100491389	1.24E-12	2.86E-11
ENSDARG00000104708	3305.523854	-1.310363957	0.18454484	-7.100517996	1.24E-12	2.86E-11
ENSDARG00000036587	238.60117	-1.942101086	0.27352805	-7.100189868	1.25E-12	2.86E-11
ENSDARG00000042707	1568.307384	-1.513091933	0.213185618	-7.097532884	1.27E-12	2.92E-11
ENSDARG00000062892	2329.519751	-2.600182491	0.366357096	-7.097399004	1.27E-12	2.92E-11
ENSDARG00000096991	223.7895389	2.543343874	0.3583641	7.097094467	1.27E-12	2.92E-11
ENSDARG00000057881	136.5867456	2.858533457	0.402787701	7.096873734	1.28E-12	2.92E-11
ENSDARG00000074695	287.6262059	-1.75248333	0.246972297	-7.095870068	1.29E-12	2.94E-11
ENSDARG00000040161	171.9445902	1.977724158	0.278735747	7.095337343	1.29E-12	2.95E-11
ENSDARG00000032919	1471.01467	-0.740729766	0.104426252	-7.093329067	1.31E-12	2.99E-11
ENSDARG00000097322	248.522338	2.385302344	0.336429533	7.090050388	1.34E-12	3.06E-11
ENSDARG00000030832	367.3532436	1.154670202	0.162892359	7.088547341	1.36E-12	3.09E-11
ENSDARG00000054609	131.9749597	-1.579751296	0.222923306	-7.086523718	1.38E-12	3.13E-11
ENSDARG00000004497	594.8432994	-1.490370635	0.210322775	-7.086111493	1.38E-12	3.13E-11
ENSDARG00000103862	1108.645127	1.332387912	0.188026974	7.086153034	1.38E-12	3.13E-11
ENSDARG00000103193	111.0103894	-1.409932184	0.199020299	-7.084363703	1.40E-12	3.17E-11
ENSDARG00000056012	123.1624942	-1.992329049	0.281387329	-7.080379407	1.44E-12	3.26E-11
ENSDARG00000077004	1179.876277	1.067565154	0.150799317	7.079376604	1.45E-12	3.28E-11
ENSDARG00000025254	12957.31609	-1.688655608	0.238560345	-7.078526022	1.46E-12	3.30E-11
ENSDARG00000010270	630.7495951	2.337590379	0.330245507	7.078341198	1.46E-12	3.30E-11
ENSDARG00000059582	455.3125517	1.572750201	0.222227018	7.077223171	1.47E-12	3.32E-11
ENSDARG00000099344	37.7465968	-2.340088872	0.33071211	-7.075909229	1.48E-12	3.35E-11
ENSDARG00000042418	272.8298344	1.386539036	0.195953455	7.075859111	1.49E-12	3.35E-11
ENSDARG00000026335	266.0222129	2.192500214	0.309877497	7.075377321	1.49E-12	3.36E-11
ENSDARG00000057032	348.0218807	2.175173969	0.307473498	7.074346194	1.50E-12	3.38E-11
ENSDARG00000098809	1777.421746	2.196990369	0.310647712	7.07228891	1.52E-12	3.43E-11
ENSDARG00000018259	8933.744949	2.27645794	0.322045281	7.068751122	1.56E-12	3.51E-11
ENSDARG00000007461	571.744691	-1.163215354	0.164561153	-7.068590203	1.57E-12	3.51E-11
ENSDARG00000078676	291.9467917	2.450568198	0.346720655	7.067846012	1.57E-12	3.53E-11
ENSDARG00000070606	515.6359101	-1.371792425	0.194100517	-7.067433123	1.58E-12	3.54E-11
ENSDARG00000069476	2968.072796	-1.426421256	0.201869511	-7.06605593	1.59E-12	3.57E-11
ENSDARG00000016866	261.3902596	-1.166807877	0.165159445	-7.064736002	1.61E-12	3.60E-11
ENSDARG00000063068	1462.615219	2.001618092	0.283339053	7.064391825	1.61E-12	3.61E-11
ENSDARG00000028306	234.5542966	2.118110493	0.299857028	7.063734706	1.62E-12	3.62E-11
ENSDARG00000075043	237.3651501	2.415505531	0.341976497	7.063367077	1.63E-12	3.63E-11
ENSDARG00000054842	330.7730716	-1.556681528	0.220419906	-7.062345488	1.64E-12	3.65E-11
ENSDARG00000004177	283.1490848	-1.345993114	0.190588496	-7.062299871	1.64E-12	3.65E-11
ENSDARG00000038639	373.9212433	-2.075502916	0.293899929	-7.061937456	1.64E-12	3.65E-11
ENSDARG00000075147	39.00760176	2.767284739	0.39185949	7.061931143	1.64E-12	3.65E-11
ENSDARG00000070155	2142.113723	1.182750777	0.167526544	7.060079845	1.66E-12	3.70E-11
ENSDARG00000058638	227.4511408	2.697385583	0.382090713	7.059542376	1.67E-12	3.71E-11
ENSDARG00000041323	765.0209659	2.197160847	0.311303473	7.057938756	1.69E-12	3.75E-11
ENSDARG00000103822	104.5235926	2.570567149	0.364213967	7.057848909	1.69E-12	3.75E-11
ENSDARG00000003085	264.9657305	1.193323964	0.169154061	7.054657486	1.73E-12	3.83E-11
ENSDARG00000059978	30.49007708	3.304854098	0.468765858	7.0501169	1.79E-12	3.95E-11
ENSDARG00000052148	405.4484699	-1.827272302	0.259196211	-7.049764717	1.79E-12	3.96E-11
ENSDARG00000063150	970.2288637	2.026330356	0.287492797	7.048282164	1.81E-12	4.00E-11
ENSDARG00000057437	1005.161971	-1.604379521	0.22765681	-7.047360102	1.82E-12	4.02E-11
ENSDARG00000060610	1223.642913	1.014748128	0.143999277	7.046897398	1.83E-12	4.03E-11
ENSDARG00000078151	153.9707665	2.472307491	0.351121662	7.041170501	1.91E-12	4.20E-11
ENSDARG00000104108	549.7867109	3.568413081	0.506807604	7.040962006	1.91E-12	4.20E-11
ENSDARG00000006621	2505.242987	0.758157221	0.107719966	7.03822376	1.95E-12	4.28E-11
ENSDARG00000044545	4246.052742	0.768979329	0.109280473	7.036749648	1.97E-12	4.32E-11
ENSDARG00000024775	918.9609709	-1.513389342	0.215080904	-7.036372414	1.97E-12	4.33E-11
ENSDARG00000041051	2647.515098	-1.618342986	0.230022596	-7.035582639	1.98E-12	4.35E-11
ENSDARG00000076779	3251.06119	0.837736574	0.119083225	7.034883139	1.99E-12	4.37E-11
ENSDARG00000103109	1981.17765	2.092156495	0.297463642	7.03331835	2.02E-12	4.41E-11
ENSDARG00000013335	796.1514948	-1.270752691	0.180694504	-7.032602871	2.03E-12	4.43E-11
ENSDARG00000010752	434.0701983	-1.237969625	0.176063383	-7.031386105	2.04E-12	4.47E-11
ENSDARG00000104139	986.4240877	2.294394947	0.326361967	7.030215469	2.06E-12	4.50E-11
ENSDARG00000020645	3327.398761	-1.504661338	0.214092514	-7.028089444	2.09E-12	4.56E-11
ENSDARG00000102453	8776.704782	2.053965133	0.292276507	7.027472555	2.10E-12	4.58E-11
ENSDARG00000061794	4165.441651	-1.050608574	0.14951289	-7.026876252	2.11E-12	4.60E-11
ENSDARG00000039827	263.7427292	1.334278994	0.19000423	7.022364672	2.18E-12	4.74E-11
ENSDARG00000105669	2287.780144	-0.690916528	0.098391186	-7.022138429	2.18E-12	4.75E-11
ENSDARG00000056479	1235.063614	1.223176707	0.174228419	7.020534951	2.21E-12	4.80E-11
ENSDARG00000045150	773.4423592	1.79126848	0.255238659	7.01801399	2.25E-12	4.88E-11
ENSDARG00000075024	1675.453025	-1.188283605	0.169317019	-7.018099038	2.25E-12	4.88E-11
ENSDARG00000089063	35.58034458	3.350993231	0.477538494	7.017221178	2.26E-12	4.90E-11
ENSDARG00000058319	331.9611441	0.783082572	0.1116131	7.016045338	2.28E-12	4.94E-11
ENSDARG00000060682	4841.457921	-2.007228086	0.286311134	-7.010653265	2.37E-12	5.13E-11
ENSDARG00000091633	2794.816657	-2.53739714	0.362264162	-7.004273141	2.48E-12	5.36E-11
ENSDARG00000103988	85.44932129	2.815411061	0.401987325	7.003730929	2.49E-12	5.38E-11
ENSDARG00000051975	1171.699959	-1.204415469	0.172023449	-7.001460997	2.53E-12	5.45E-11
ENSDARG00000075593	3361.62891	-1.073138903	0.153271454	-7.001557527	2.53E-12	5.45E-11
ENSDARG00000017036	1751.970174	-2.358109931	0.33681931	-7.001112639	2.54E-12	5.46E-11
ENSDARG00000091801	1533.482705	-1.66313517	0.237599577	-6.999739599	2.56E-12	5.51E-11
ENSDARG00000044774	32.73612927	-3.099457952	0.442792894	-6.999791533	2.56E-12	5.51E-11
ENSDARG00000076729	3173.154645	-0.981442423	0.1402477	-6.997921717	2.60E-12	5.57E-11
ENSDARG00000076499	109.0989746	2.165314231	0.309453274	6.997225136	2.61E-12	5.60E-11
ENSDARG00000091127	179.489145	-1.459152742	0.208547867	-6.996728195	2.62E-12	5.61E-11
ENSDARG00000086874	750.5526795	-1.452708985	0.207647179	-6.996044905	2.63E-12	5.63E-11
ENSDARG00000019601	3536.79205	-1.248626314	0.178512388	-6.99461997	2.66E-12	5.69E-11
ENSDARG00000063158	182.3752972	-2.068775228	0.295840712	-6.992868606	2.69E-12	5.75E-11
ENSDARG00000023151	117.9401343	-2.739873649	0.39181616	-6.992753053	2.70E-12	5.75E-11
ENSDARG00000100222	5913.210736	-1.186209075	0.169648147	-6.992172318	2.71E-12	5.77E-11
ENSDARG00000069843	132.5153688	-1.422889581	0.203514938	-6.991573178	2.72E-12	5.79E-11
ENSDARG00000055459	138.8394742	2.041393216	0.291983822	6.991460017	2.72E-12	5.79E-11
ENSDARG00000043474	1556.130565	2.377195154	0.340210527	6.987423858	2.80E-12	5.96E-11
ENSDARG00000037647	896.1576864	0.621491434	0.088979637	6.984647901	2.86E-12	6.07E-11
ENSDARG00000092638	1170.031851	1.922323869	0.27522385	6.984583157	2.86E-12	6.07E-11
ENSDARG00000045316	2317.254513	2.018789245	0.289071812	6.983694574	2.88E-12	6.10E-11
ENSDARG00000009196	2400.311554	-1.617983803	0.23183718	-6.978966032	2.97E-12	6.30E-11
ENSDARG00000059060	257.885742	-1.27870222	0.183261173	-6.977485741	3.01E-12	6.37E-11
ENSDARG00000007722	396.8768225	-1.004353001	0.143949729	-6.977109376	3.01E-12	6.38E-11
ENSDARG00000011208	128.0654697	1.809026023	0.259352516	6.975162795	3.06E-12	6.46E-11
ENSDARG00000098983	934.1441645	-0.966539326	0.138573536	-6.974919967	3.06E-12	6.47E-11
ENSDARG00000079382	913.9742005	1.357470481	0.1946615	6.973492338	3.09E-12	6.53E-11
ENSDARG00000096750	54.11062468	3.099220231	0.444482069	6.972655252	3.11E-12	6.56E-11
ENSDARG00000010945	560.8880326	-1.171119867	0.167969006	-6.972237885	3.12E-12	6.57E-11
ENSDARG00000042041	360.8287471	2.843234246	0.408039068	6.968044169	3.21E-12	6.77E-11
ENSDARG00000100376	448.7583757	-1.385557186	0.198853719	-6.967720744	3.22E-12	6.78E-11
ENSDARG00000044365	75.06250015	2.56031858	0.367510446	6.966655261	3.25E-12	6.82E-11
ENSDARG00000031598	118.6859976	2.590895308	0.372193552	6.961150437	3.38E-12	7.09E-11
ENSDARG00000007207	336.0439504	1.062758255	0.152677788	6.960791544	3.38E-12	7.10E-11
ENSDARG00000017901	1759.978981	-1.13758052	0.163492798	-6.957985502	3.45E-12	7.24E-11
ENSDARG00000105529	393.6606103	2.554152074	0.367197319	6.955802619	3.51E-12	7.34E-11
ENSDARG00000077506	10179.42592	-1.131064537	0.162633016	-6.954704316	3.53E-12	7.39E-11
ENSDARG00000059936	1201.036757	-1.428973251	0.205539356	-6.952309676	3.59E-12	7.51E-11
ENSDARG00000030155	4754.81088	0.818305956	0.11774761	6.949660862	3.66E-12	7.65E-11
ENSDARG00000094110	43.38339716	3.353109611	0.482541492	6.94885242	3.68E-12	7.69E-11
ENSDARG00000007711	563.2914236	-1.452782759	0.209160685	-6.945773583	3.76E-12	7.85E-11
ENSDARG00000060751	347.2996341	1.168685042	0.168266022	6.945460698	3.77E-12	7.86E-11
ENSDARG00000036394	1342.386792	1.029648829	0.148256223	6.945063157	3.78E-12	7.88E-11
ENSDARG00000060656	606.8588664	2.099914445	0.302487852	6.94214471	3.86E-12	8.03E-11
ENSDARG00000068557	60.30655467	2.07254469	0.298600609	6.940858887	3.90E-12	8.10E-11
ENSDARG00000088366	125.9667414	3.14557899	0.453272174	6.939713417	3.93E-12	8.16E-11
ENSDARG00000102435	415.7122646	-2.116242517	0.30516073	-6.934845497	4.07E-12	8.44E-11
ENSDARG00000039752	58.25712363	3.225662036	0.465252047	6.933149587	4.12E-12	8.53E-11
ENSDARG00000098164	55.03471779	2.807103976	0.404933387	6.932261117	4.14E-12	8.58E-11
ENSDARG00000078864	1737.692003	-0.969884796	0.139930877	-6.931170704	4.17E-12	8.63E-11
ENSDARG00000012667	1053.554172	2.097171489	0.30256898	6.931217769	4.17E-12	8.63E-11
ENSDARG00000089458	152.2206903	2.433090765	0.351044444	6.931004916	4.18E-12	8.64E-11
ENSDARG00000042892	2314.379712	-1.128865595	0.16290028	-6.929795312	4.21E-12	8.70E-11
ENSDARG00000094466	217.2550779	1.221877834	0.176335292	6.929286912	4.23E-12	8.72E-11
ENSDARG00000040628	1097.068792	-1.521724133	0.219605196	-6.929363069	4.23E-12	8.72E-11
ENSDARG00000104582	2121.876739	1.927235068	0.2781807	6.92799704	4.27E-12	8.79E-11
ENSDARG00000077419	397.6586055	-1.549014505	0.223635993	-6.926499113	4.31E-12	8.88E-11
ENSDARG00000098957	62.11690037	3.65801821	0.528178637	6.925721629	4.34E-12	8.92E-11
ENSDARG00000103199	408.772354	-2.551786958	0.368620416	-6.922532909	4.44E-12	9.11E-11
ENSDARG00000097904	299.0206559	2.052425872	0.296586283	6.920164516	4.51E-12	9.26E-11
ENSDARG00000030106	633.1876961	2.197654703	0.317583886	6.919918807	4.52E-12	9.27E-11
ENSDARG00000058999	100.8004423	3.562547417	0.51499031	6.917697955	4.59E-12	9.41E-11
ENSDARG00000091234	139.5099269	-1.75636569	0.253955506	-6.91603705	4.64E-12	9.51E-11
ENSDARG00000036463	279.4040161	2.909045161	0.420685868	6.915005673	4.68E-12	9.57E-11
ENSDARG00000012125	17.36793482	3.152999709	0.456044784	6.913794041	4.72E-12	9.65E-11
ENSDARG00000055132	431.8405466	1.999743893	0.289322968	6.911804856	4.79E-12	9.77E-11
ENSDARG00000078600	954.0468495	-0.875445105	0.126696854	-6.909761959	4.85E-12	9.91E-11
ENSDARG00000060711	588.9251986	2.450043468	0.35464458	6.908447515	4.90E-12	9.99E-11
ENSDARG00000034785	294.8513668	0.969928705	0.140407366	6.907961698	4.92E-12	1.00E-10
ENSDARG00000091734	272.9960466	-1.919572032	0.277894934	-6.907545963	4.93E-12	1.00E-10
ENSDARG00000045886	7037.366697	-1.380852335	0.199915866	-6.907167327	4.94E-12	1.01E-10
ENSDARG00000002831	2269.014598	-1.946182464	0.281846974	-6.905103281	5.02E-12	1.02E-10
ENSDARG00000062887	141.5714028	2.423466273	0.350969961	6.905053266	5.02E-12	1.02E-10
ENSDARG00000090064	266.2405214	2.514487208	0.364165204	6.904798099	5.03E-12	1.02E-10
ENSDARG00000013838	2283.045819	1.3520477	0.195815393	6.904705898	5.03E-12	1.02E-10
ENSDARG00000058117	1557.90567	2.057689398	0.298068554	6.903409868	5.08E-12	1.03E-10
ENSDARG00000040100	211.673478	-1.705061534	0.247072969	-6.901044431	5.16E-12	1.04E-10
ENSDARG00000101164	624.2391072	-2.040650472	0.295722616	-6.900555991	5.18E-12	1.05E-10
ENSDARG00000006832	480.9837965	2.348563969	0.34038215	6.89978592	5.21E-12	1.05E-10
ENSDARG00000030967	539.5682327	-1.442986065	0.209162865	-6.898863549	5.24E-12	1.06E-10
ENSDARG00000070717	637.1943968	-1.472886717	0.213514397	-6.898301644	5.26E-12	1.06E-10
ENSDARG00000098798	197.4005695	2.034648372	0.294958614	6.898080873	5.27E-12	1.06E-10
ENSDARG00000021556	2610.460683	0.798381766	0.115757782	6.897002985	5.31E-12	1.07E-10
ENSDARG00000012824	1526.950448	-0.9961215	0.144472311	-6.894895589	5.39E-12	1.08E-10
ENSDARG00000040466	237.7280771	3.561742618	0.516598406	6.894606293	5.40E-12	1.09E-10
ENSDARG00000022807	733.1365787	-1.372026617	0.199095482	-6.891299614	5.53E-12	1.11E-10
ENSDARG00000057590	519.8722056	-1.591100733	0.230901821	-6.890810672	5.55E-12	1.11E-10
ENSDARG00000020217	1840.543978	-1.056771569	0.153430904	-6.887605701	5.67E-12	1.14E-10
ENSDARG00000034117	4261.386546	-0.910860745	0.132271896	-6.886275731	5.73E-12	1.15E-10
ENSDARG00000104436	6724.327162	2.227520398	0.323585726	6.88386482	5.83E-12	1.17E-10
ENSDARG00000094316	111.3843905	-1.751749826	0.254516487	-6.88265757	5.87E-12	1.18E-10
ENSDARG00000078619	2134.696511	-1.579004881	0.229466011	-6.881214684	5.93E-12	1.19E-10
ENSDARG00000070025	907.3802891	1.292801522	0.187946754	6.878552011	6.05E-12	1.21E-10
ENSDARG00000097196	309.6318741	2.427684819	0.352962748	6.878019945	6.07E-12	1.21E-10
ENSDARG00000034187	2181.846819	1.407441691	0.204650628	6.877289884	6.10E-12	1.22E-10
ENSDARG00000039117	2289.325014	-0.994812005	0.144729586	-6.873591193	6.26E-12	1.25E-10
ENSDARG00000052129	468.1520165	-1.217645879	0.177153136	-6.873408542	6.27E-12	1.25E-10
ENSDARG00000037706	706.2664023	-1.630054722	0.237274516	-6.869910631	6.42E-12	1.28E-10
ENSDARG00000097492	183.8518009	2.333185151	0.339765685	6.867041774	6.55E-12	1.30E-10
ENSDARG00000097826	649.585077	-2.435607508	0.354710937	-6.866457313	6.58E-12	1.31E-10
ENSDARG00000071678	694.241824	2.095132916	0.305192913	6.864946161	6.65E-12	1.32E-10
ENSDARG00000017180	2557.983302	-0.799142797	0.116430122	-6.863711774	6.71E-12	1.33E-10
ENSDARG00000044053	938.1628113	2.314976898	0.33728352	6.86359327	6.71E-12	1.33E-10
ENSDARG00000019845	2490.449439	-1.184809646	0.172642478	-6.862793326	6.75E-12	1.34E-10
ENSDARG00000086254	399.6501092	-1.723760168	0.25117568	-6.862766998	6.75E-12	1.34E-10
ENSDARG00000079858	200.378012	1.651206515	0.240660223	6.861152606	6.83E-12	1.35E-10
ENSDARG00000099329	421.9527646	-1.610783483	0.234794922	-6.860384668	6.87E-12	1.36E-10
ENSDARG00000035377	44.44644121	2.797230347	0.407803548	6.859259461	6.92E-12	1.37E-10
ENSDARG00000105321	1523.555225	-1.23485132	0.180030272	-6.859131564	6.93E-12	1.37E-10
ENSDARG00000071772	49.50511625	2.438710021	0.355568563	6.858621028	6.95E-12	1.37E-10
ENSDARG00000091631	2317.666338	0.650094454	0.094793626	6.85799754	6.98E-12	1.37E-10
ENSDARG00000103483	206.9615494	-1.591821461	0.232198034	-6.855447621	7.11E-12	1.40E-10
ENSDARG00000043864	519.494526	1.576232312	0.229952413	6.854602185	7.15E-12	1.41E-10
ENSDARG00000069559	548.8543299	-2.66140891	0.388433365	-6.851648575	7.30E-12	1.43E-10
ENSDARG00000034396	5247.222757	-1.397480308	0.20398808	-6.850793974	7.34E-12	1.44E-10
ENSDARG00000079834	226.4095983	-1.398216483	0.204110606	-6.850288235	7.37E-12	1.45E-10
ENSDARG00000017803	3631.004105	0.800631962	0.116880569	6.850000561	7.38E-12	1.45E-10
ENSDARG00000056938	1274.572642	-2.392399317	0.349280189	-6.849513355	7.41E-12	1.45E-10
ENSDARG00000070843	1469.248827	-0.952499173	0.139058909	-6.849609123	7.41E-12	1.45E-10
ENSDARG00000020761	1286.284091	-1.352904072	0.197513006	-6.849696122	7.40E-12	1.45E-10
ENSDARG00000029011	2686.730716	-0.818775968	0.119541031	-6.84932997	7.42E-12	1.45E-10
ENSDARG00000020541	1053.367702	-0.884352396	0.129167973	-6.84652998	7.57E-12	1.48E-10
ENSDARG00000052556	2864.284493	-1.434685022	0.209569271	-6.845874951	7.60E-12	1.48E-10
ENSDARG00000075108	523.8464329	-1.329908886	0.194275282	-6.845486834	7.62E-12	1.49E-10
ENSDARG00000010727	386.5424891	1.853692347	0.270880722	6.843205128	7.74E-12	1.51E-10
ENSDARG00000028393	36.61565496	-2.560400548	0.37422263	-6.841917996	7.81E-12	1.52E-10
ENSDARG00000013708	13473.23791	-0.984636019	0.143955717	-6.839853523	7.93E-12	1.54E-10
ENSDARG00000059279	4161.494018	0.875632734	0.128025408	6.839523083	7.95E-12	1.54E-10
ENSDARG00000059423	459.2692431	2.263570245	0.330992088	6.83874427	7.99E-12	1.55E-10
ENSDARG00000061923	4947.009812	-0.779873544	0.114059331	-6.83743747	8.06E-12	1.56E-10
ENSDARG00000022350	1000.285286	1.16142675	0.169896632	6.836078705	8.14E-12	1.58E-10
ENSDARG00000045549	166.3959965	-2.053717751	0.300460316	-6.835237946	8.19E-12	1.59E-10
ENSDARG00000068624	370.6052131	2.404462926	0.351900459	6.832792813	8.33E-12	1.61E-10
ENSDARG00000027740	2233.290634	2.122932649	0.310696007	6.83282889	8.33E-12	1.61E-10
ENSDARG00000005479	6833.914413	1.157360633	0.169379269	6.832953273	8.32E-12	1.61E-10
ENSDARG00000103817	124.9432506	-1.6928133	0.247766893	-6.832282075	8.36E-12	1.61E-10
ENSDARG00000091623	127.4417887	2.033440057	0.297775856	6.82876069	8.57E-12	1.65E-10
ENSDARG00000022503	157.1606315	-2.46838891	0.361563238	-6.826990823	8.67E-12	1.67E-10
ENSDARG00000045945	1633.784937	2.248309497	0.329347719	6.826552514	8.70E-12	1.68E-10
ENSDARG00000056262	354.9042712	2.476927138	0.362854577	6.826225424	8.72E-12	1.68E-10
ENSDARG00000100255	47.70339674	3.459724042	0.50690126	6.825242542	8.78E-12	1.69E-10
ENSDARG00000098286	132.8962041	-1.306237493	0.191457768	-6.822588129	8.94E-12	1.72E-10
ENSDARG00000059035	1070.111549	-1.124374615	0.164808753	-6.822299143	8.96E-12	1.72E-10
ENSDARG00000063527	1250.202516	1.962159039	0.287625412	6.821925163	8.98E-12	1.72E-10
ENSDARG00000017004	4372.067001	-1.114224258	0.163333641	-6.821768338	8.99E-12	1.72E-10
ENSDARG00000097706	264.8336759	2.444510237	0.358504011	6.818641251	9.19E-12	1.76E-10
ENSDARG00000099657	359.9837105	-1.432545737	0.210111286	-6.81803327	9.23E-12	1.77E-10
ENSDARG00000078172	1045.333012	-1.031527181	0.151348091	-6.815594249	9.39E-12	1.80E-10
ENSDARG00000013787	163.816113	2.41553678	0.354427558	6.815318748	9.41E-12	1.80E-10
ENSDARG00000016733	7671.469786	-1.217510988	0.178677132	-6.814028052	9.49E-12	1.81E-10
ENSDARG00000056627	1273.423458	-1.912440791	0.280665508	-6.81395019	9.50E-12	1.81E-10
ENSDARG00000070581	103.9926009	-1.832085308	0.268883506	-6.813676812	9.51E-12	1.81E-10
ENSDARG00000102525	25.21511559	-2.829416917	0.415259979	-6.813603665	9.52E-12	1.81E-10
ENSDARG00000022295	139.7996114	1.694296127	0.248671576	6.813388776	9.53E-12	1.81E-10
ENSDARG00000088023	76.20862709	1.957061968	0.287285611	6.812251967	9.61E-12	1.83E-10
ENSDARG00000104117	596.9497938	-1.165558002	0.171113014	-6.811626874	9.65E-12	1.83E-10
ENSDARG00000056795	187.8462958	-1.516946561	0.222727598	-6.810770536	9.71E-12	1.84E-10
ENSDARG00000086490	301.6457826	1.506020683	0.2212851	6.805793446	1.00E-11	1.91E-10
ENSDARG00000099448	2245.689689	-1.246758096	0.183189666	-6.805832041	1.00E-11	1.91E-10
ENSDARG00000059960	996.5554656	1.454507397	0.213724812	6.805514934	1.01E-11	1.91E-10
ENSDARG00000031783	390.1553008	1.970110301	0.289665439	6.801330201	1.04E-11	1.96E-10
ENSDARG00000099874	762.1060713	2.193266884	0.322535104	6.800087363	1.05E-11	1.98E-10
ENSDARG00000100181	519.8477806	-1.122606941	0.165155932	-6.797254757	1.07E-11	2.02E-10
ENSDARG00000069937	1928.858092	-0.988537448	0.145437756	-6.796979509	1.07E-11	2.02E-10
ENSDARG00000024966	2063.167545	1.046593472	0.154025368	6.794942183	1.08E-11	2.05E-10
ENSDARG00000077569	434.93989	1.769807728	0.260488222	6.794194816	1.09E-11	2.05E-10
ENSDARG00000090914	603.7800984	-1.360487217	0.200257034	-6.793705012	1.09E-11	2.06E-10
ENSDARG00000052387	149.6261094	-2.220266955	0.326897969	-6.791926422	1.11E-11	2.08E-10
ENSDARG00000098959	569.9788026	-0.998236446	0.147007403	-6.790382138	1.12E-11	2.10E-10
ENSDARG00000036577	4260.920245	1.884441167	0.277585519	6.788686875	1.13E-11	2.13E-10
ENSDARG00000069464	123.6105293	1.673047005	0.246454151	6.788471607	1.13E-11	2.13E-10
ENSDARG00000074763	87.02479903	1.678253529	0.247226143	6.788333579	1.13E-11	2.13E-10
ENSDARG00000096971	49.66936664	2.291433933	0.337568642	6.788053305	1.14E-11	2.13E-10
ENSDARG00000099747	229.3384819	1.82750078	0.269280013	6.786618741	1.15E-11	2.15E-10
ENSDARG00000099695	90.22452785	2.808328184	0.413985947	6.783631674	1.17E-11	2.20E-10
ENSDARG00000020488	691.7053625	-1.132623405	0.166974015	-6.783231552	1.18E-11	2.20E-10
ENSDARG00000012972	18694.57741	-1.47794086	0.217900386	-6.782644519	1.18E-11	2.21E-10
ENSDARG00000078671	106.0125325	2.37396754	0.350014537	6.782482686	1.18E-11	2.21E-10
ENSDARG00000040133	173.1417084	-2.060676928	0.303840252	-6.782106429	1.18E-11	2.21E-10
ENSDARG00000002230	1835.718493	2.245800776	0.331217138	6.780448586	1.20E-11	2.24E-10
ENSDARG00000069473	4870.121674	-1.183303656	0.174579104	-6.778037168	1.22E-11	2.27E-10
ENSDARG00000003820	369.2307127	0.977311071	0.144206638	6.777157317	1.23E-11	2.28E-10
ENSDARG00000056624	244.6695506	1.240223918	0.183014774	6.776632769	1.23E-11	2.29E-10
ENSDARG00000015947	10465.31536	-1.875075283	0.276731793	-6.775785551	1.24E-11	2.30E-10
ENSDARG00000094975	138.5175722	-1.970034778	0.290773667	-6.775148519	1.24E-11	2.31E-10
ENSDARG00000004060	1872.237676	-1.307361063	0.192972982	-6.774839908	1.25E-11	2.31E-10
ENSDARG00000002659	8905.988981	0.680203103	0.100404489	6.774628393	1.25E-11	2.32E-10
ENSDARG00000063321	703.287101	1.007307327	0.148735918	6.772455109	1.27E-11	2.35E-10
ENSDARG00000092726	483.2849081	-2.188031415	0.323171318	-6.77050002	1.28E-11	2.38E-10
ENSDARG00000018179	1159.725985	-1.100313188	0.162561824	-6.768582954	1.30E-11	2.41E-10
ENSDARG00000074002	1839.129739	-1.331315703	0.196707469	-6.767997719	1.31E-11	2.42E-10
ENSDARG00000060315	690.598898	-2.088164133	0.308571353	-6.767200234	1.31E-11	2.43E-10
ENSDARG00000020890	456.4835939	-2.150502276	0.317801017	-6.76681999	1.32E-11	2.43E-10
ENSDARG00000007663	2176.58203	2.198867652	0.325113043	6.763394142	1.35E-11	2.49E-10
ENSDARG00000003020	168.6885477	2.251601795	0.332937701	6.762832161	1.35E-11	2.49E-10
ENSDARG00000040535	549.3237015	-1.210437439	0.178982156	-6.762894488	1.35E-11	2.49E-10
ENSDARG00000102171	1024.34336	-0.718950958	0.10637598	-6.758583652	1.39E-11	2.57E-10
ENSDARG00000016457	295.5578542	-1.272304991	0.188272731	-6.757776261	1.40E-11	2.58E-10
ENSDARG00000069692	751.2130533	-1.30795946	0.193570814	-6.757007603	1.41E-11	2.59E-10
ENSDARG00000054177	231.5248025	2.065778663	0.30573754	6.756705976	1.41E-11	2.59E-10
ENSDARG00000017034	898.3365251	-1.62513694	0.240537048	-6.756285371	1.42E-11	2.60E-10
ENSDARG00000051914	70.84531126	-2.005472622	0.296862671	-6.755556749	1.42E-11	2.61E-10
ENSDARG00000104222	2687.649648	-0.907335469	0.134417967	-6.750105561	1.48E-11	2.71E-10
ENSDARG00000087981	506.2211961	2.564983601	0.380015091	6.749688792	1.48E-11	2.72E-10
ENSDARG00000043658	1355.346762	-1.491584461	0.221007762	-6.749013921	1.49E-11	2.73E-10
ENSDARG00000036462	361.1338213	-1.11818689	0.165730312	-6.747026995	1.51E-11	2.76E-10
ENSDARG00000074806	1354.1078	-0.894648599	0.132601239	-6.746909804	1.51E-11	2.76E-10
ENSDARG00000037358	3708.922978	-1.199638848	0.177814799	-6.746563573	1.51E-11	2.77E-10
ENSDARG00000057575	322.9618214	1.802025851	0.267181996	6.744563169	1.53E-11	2.80E-10
ENSDARG00000018980	728.109545	-1.512250068	0.224269368	-6.743007668	1.55E-11	2.83E-10
ENSDARG00000092947	105278.231	-2.018289897	0.299322322	-6.742864626	1.55E-11	2.83E-10
ENSDARG00000034893	1686.061492	0.625840312	0.092853143	6.740109057	1.58E-11	2.88E-10
ENSDARG00000102975	3443.042467	2.053507077	0.304668116	6.740144334	1.58E-11	2.88E-10
ENSDARG00000089212	25.99659599	-3.225020372	0.478549028	-6.739163975	1.59E-11	2.90E-10
ENSDARG00000005616	22.38187433	3.805718991	0.564776703	6.738448966	1.60E-11	2.91E-10
ENSDARG00000089361	297.5824932	3.436826337	0.510071758	6.737927136	1.61E-11	2.92E-10
ENSDARG00000015050	27602.77847	0.671048721	0.099620458	6.736053365	1.63E-11	2.95E-10
ENSDARG00000029695	587.7128176	1.063787312	0.157985141	6.733464331	1.66E-11	3.00E-10
ENSDARG00000057138	405.7554482	-1.539785253	0.228684275	-6.733236269	1.66E-11	3.01E-10
ENSDARG00000009214	1072.674873	0.731909209	0.108708101	6.732793633	1.66E-11	3.01E-10
ENSDARG00000105625	163.9467177	-1.900148045	0.282238937	-6.732409299	1.67E-11	3.02E-10
ENSDARG00000016809	1917.183504	1.130401423	0.167909759	6.732196084	1.67E-11	3.02E-10
ENSDARG00000036897	92.76136661	-1.852505593	0.275168013	-6.732270857	1.67E-11	3.02E-10
ENSDARG00000036090	937.2439451	-0.763873488	0.113469846	-6.731951414	1.67E-11	3.02E-10
ENSDARG00000089961	601.3131598	-1.53501975	0.228051043	-6.731035857	1.68E-11	3.04E-10
ENSDARG00000031817	305.7313374	-1.86241929	0.276688434	-6.731106397	1.68E-11	3.04E-10
ENSDARG00000056690	913.8977283	1.94389225	0.288808227	6.730737094	1.69E-11	3.04E-10
ENSDARG00000101316	681.7919848	-0.741180585	0.110139283	-6.729484371	1.70E-11	3.07E-10
ENSDARG00000011498	532.1583229	-0.650066484	0.096601698	-6.72934842	1.70E-11	3.07E-10
ENSDARG00000042837	3156.406585	1.241135944	0.18446387	6.728341665	1.72E-11	3.09E-10
ENSDARG00000094088	271.1397297	-1.687529694	0.250852408	-6.727181555	1.73E-11	3.11E-10
ENSDARG00000076127	54.36750471	2.262624388	0.33642281	6.725537983	1.75E-11	3.14E-10
ENSDARG00000061948	1293.883518	-1.38086526	0.20542502	-6.721991595	1.79E-11	3.22E-10
ENSDARG00000077174	1047.647956	-0.830303682	0.123527617	-6.721603638	1.80E-11	3.22E-10
ENSDARG00000079455	318.5915362	2.155134724	0.320657203	6.720992717	1.80E-11	3.23E-10
ENSDARG00000105619	965.4811721	0.962946617	0.143277484	6.720850987	1.81E-11	3.23E-10
ENSDARG00000099849	936.4022468	1.226112887	0.182539044	6.716989745	1.86E-11	3.32E-10
ENSDARG00000058462	388.4396488	3.629170445	0.540314145	6.716778518	1.86E-11	3.32E-10
ENSDARG00000045914	9451.378338	0.754120647	0.1122971	6.71540623	1.88E-11	3.35E-10
ENSDARG00000028118	1967.868975	2.12169939	0.315975657	6.714755852	1.88E-11	3.36E-10
ENSDARG00000070338	229.4503205	1.750154291	0.260749977	6.712001717	1.92E-11	3.42E-10
ENSDARG00000017665	240.7721315	-0.948125486	0.141285897	-6.710687402	1.94E-11	3.45E-10
ENSDARG00000104472	439.5007182	-1.698334217	0.253218369	-6.706994527	1.99E-11	3.54E-10
ENSDARG00000014655	395.7311754	1.192614368	0.177825472	6.706656541	1.99E-11	3.54E-10
ENSDARG00000075013	1224.539202	-1.353602547	0.201858904	-6.7056866	2.00E-11	3.56E-10
ENSDARG00000010420	890.5657333	2.67301293	0.398640677	6.705319054	2.01E-11	3.57E-10
ENSDARG00000093671	520.3476382	-1.501916334	0.224006948	-6.704775657	2.02E-11	3.58E-10
ENSDARG00000057652	96.01769882	-1.543170815	0.230170905	-6.704456477	2.02E-11	3.59E-10
ENSDARG00000045832	22.56838761	3.427938152	0.511318996	6.704108737	2.03E-11	3.59E-10
ENSDARG00000014871	956.974637	2.10168402	0.313557589	6.702705005	2.05E-11	3.63E-10
ENSDARG00000009018	795.5863516	-1.971184545	0.294229941	-6.699469609	2.09E-11	3.70E-10
ENSDARG00000035883	38.72547098	2.546252893	0.380148027	6.698056309	2.11E-11	3.74E-10
ENSDARG00000104460	52.56333297	2.181955833	0.325795957	6.697307894	2.12E-11	3.75E-10
ENSDARG00000103580	118.9658443	1.31969399	0.197057365	6.69700413	2.13E-11	3.76E-10
ENSDARG00000014973	270.8001707	2.443229021	0.364838212	6.696746507	2.13E-11	3.76E-10
ENSDARG00000021241	92.3522472	2.856043339	0.426530709	6.695985259	2.14E-11	3.78E-10
ENSDARG00000088798	1111.485703	-2.396279149	0.357877299	-6.695812092	2.14E-11	3.78E-10
ENSDARG00000033508	106.4868427	2.153810715	0.321937561	6.69015043	2.23E-11	3.93E-10
ENSDARG00000029898	20.87993962	3.693123741	0.552042516	6.689926292	2.23E-11	3.93E-10
ENSDARG00000077330	233.7803344	-1.369013834	0.204649324	-6.689559518	2.24E-11	3.94E-10
ENSDARG00000040192	665.3446887	-1.375533103	0.20562353	-6.689570522	2.24E-11	3.94E-10
ENSDARG00000100047	668.4439103	0.843654907	0.126119669	6.689320628	2.24E-11	3.94E-10
ENSDARG00000056750	622.2201224	-2.234941046	0.334188864	-6.687658649	2.27E-11	3.98E-10
ENSDARG00000068507	518730.8807	-2.53572004	0.379173953	-6.687484785	2.27E-11	3.98E-10
ENSDARG00000053358	6815.543813	1.991967489	0.298004282	6.684358615	2.32E-11	4.07E-10
ENSDARG00000059817	859.5523017	-1.257215799	0.188111305	-6.683361215	2.34E-11	4.09E-10
ENSDARG00000020929	1354.368271	-1.079754464	0.161557902	-6.683389993	2.33E-11	4.09E-10
ENSDARG00000017785	379.755451	-1.531414891	0.229162458	-6.682660443	2.35E-11	4.10E-10
ENSDARG00000060397	2470.379443	-1.06432783	0.159276	-6.682286273	2.35E-11	4.11E-10
ENSDARG00000057143	1107.915039	1.249005411	0.18693751	6.681406041	2.37E-11	4.13E-10
ENSDARG00000007171	174.569946	2.113352916	0.316356892	6.680280936	2.38E-11	4.16E-10
ENSDARG00000100270	1305.060289	2.002995105	0.299849277	6.680006457	2.39E-11	4.17E-10
ENSDARG00000090023	112.7175175	-2.377125407	0.355867618	-6.679802512	2.39E-11	4.17E-10
ENSDARG00000059163	47.24982554	3.172943627	0.475033003	6.679417228	2.40E-11	4.18E-10
ENSDARG00000011141	3098.654154	1.961619415	0.293690339	6.679209887	2.40E-11	4.18E-10
ENSDARG00000040048	573.4031882	1.702569508	0.254909946	6.679101916	2.40E-11	4.18E-10
ENSDARG00000095603	327.2614697	1.926141299	0.288613457	6.673775097	2.49E-11	4.33E-10
ENSDARG00000102122	828.2919588	-0.966946338	0.144895289	-6.673414599	2.50E-11	4.34E-10
ENSDARG00000100436	59.1226281	-3.044291329	0.456266562	-6.672177156	2.52E-11	4.37E-10
ENSDARG00000026871	515.4121089	1.517446928	0.227504498	6.669964501	2.56E-11	4.44E-10
ENSDARG00000075014	1223.899189	-1.468306092	0.220145377	-6.669711235	2.56E-11	4.44E-10
ENSDARG00000055172	222.8457008	2.409130436	0.361282131	6.668280072	2.59E-11	4.48E-10
ENSDARG00000010132	1627.622439	-0.998618114	0.149772474	-6.667567704	2.60E-11	4.50E-10
ENSDARG00000022712	936.6284377	-1.282926739	0.192424649	-6.667164238	2.61E-11	4.51E-10
ENSDARG00000010010	549.919721	1.379745319	0.20695508	6.666883066	2.61E-11	4.52E-10
ENSDARG00000015540	699.750942	-0.916204552	0.137434474	-6.666482746	2.62E-11	4.53E-10
ENSDARG00000087303	1634.377317	-1.685860225	0.252897452	-6.66618113	2.63E-11	4.53E-10
ENSDARG00000012763	752.6273771	0.766510685	0.115007131	6.664897029	2.65E-11	4.57E-10
ENSDARG00000037507	31.7187691	2.458166898	0.368873714	6.663979578	2.67E-11	4.59E-10
ENSDARG00000071579	32.69889628	3.682432019	0.552608855	6.663722426	2.67E-11	4.60E-10
ENSDARG00000057751	48.75118097	2.759849624	0.4142013	6.663063651	2.68E-11	4.62E-10
ENSDARG00000017532	62.89396244	3.021555679	0.453575079	6.661643948	2.71E-11	4.66E-10
ENSDARG00000008811	333.0085284	-1.062825426	0.159554135	-6.661221453	2.72E-11	4.67E-10
ENSDARG00000068177	5260.730876	-0.868624403	0.130408606	-6.660790491	2.72E-11	4.68E-10
ENSDARG00000042824	1747.579023	-1.097854995	0.164839459	-6.660146797	2.74E-11	4.70E-10
ENSDARG00000069451	7042.733632	-2.415032741	0.362655452	-6.659303547	2.75E-11	4.72E-10
ENSDARG00000103848	351.8999636	1.998423724	0.300145626	6.658180389	2.77E-11	4.75E-10
ENSDARG00000054973	2799.606814	-0.665561297	0.099987851	-6.656421679	2.81E-11	4.81E-10
ENSDARG00000073978	1697.301699	1.272419978	0.191173267	6.655846803	2.82E-11	4.82E-10
ENSDARG00000054597	795.0974212	-1.218457837	0.183078346	-6.655390224	2.83E-11	4.83E-10
ENSDARG00000044094	642.497939	-1.578729666	0.237219679	-6.655137847	2.83E-11	4.84E-10
ENSDARG00000063661	1334.635055	-1.866247509	0.280425296	-6.655061206	2.83E-11	4.84E-10
ENSDARG00000060123	897.7698649	1.559594795	0.234389412	6.653861963	2.86E-11	4.87E-10
ENSDARG00000099844	384.2745704	1.990253232	0.299177894	6.652407385	2.88E-11	4.92E-10
ENSDARG00000104359	20427.93532	-1.922650782	0.289039979	-6.65185069	2.89E-11	4.93E-10
ENSDARG00000017612	402.8263486	0.829955335	0.124824618	6.648971551	2.95E-11	5.03E-10
ENSDARG00000025826	1418.924211	-1.182795022	0.177946495	-6.64691384	2.99E-11	5.09E-10
ENSDARG00000046148	1325.180196	-1.575045163	0.236981895	-6.646267902	3.01E-11	5.11E-10
ENSDARG00000059534	660.777039	2.172509724	0.326925536	6.645273874	3.03E-11	5.14E-10
ENSDARG00000097110	126.0634982	2.083458063	0.313713568	6.641274963	3.11E-11	5.28E-10
ENSDARG00000040874	2244.168161	-1.004214707	0.151243652	-6.63971474	3.14E-11	5.33E-10
ENSDARG00000097285	107.7569138	3.737396764	0.562887074	6.639691929	3.14E-11	5.33E-10
ENSDARG00000006307	229.7030645	1.627257789	0.245089322	6.639447919	3.15E-11	5.34E-10
ENSDARG00000037121	1766.303848	-1.992369122	0.300155513	-6.637789524	3.18E-11	5.39E-10
ENSDARG00000105429	241.7724908	1.526154337	0.229933909	6.637360897	3.19E-11	5.41E-10
ENSDARG00000044541	2738.126171	1.896235041	0.285704027	6.637060949	3.20E-11	5.41E-10
ENSDARG00000069675	56.61439217	2.512787261	0.378612913	6.636823986	3.21E-11	5.42E-10
ENSDARG00000036445	580.507808	-1.002063252	0.151006701	-6.635886001	3.23E-11	5.45E-10
ENSDARG00000104786	376.9307795	2.017350452	0.30401321	6.635732884	3.23E-11	5.45E-10
ENSDARG00000099221	778.2282605	1.581906607	0.23839331	6.635700504	3.23E-11	5.45E-10
ENSDARG00000104502	111.5611091	-2.021376759	0.304684454	-6.634328512	3.26E-11	5.50E-10
ENSDARG00000003411	766.6688424	1.545365628	0.233030383	6.631605764	3.32E-11	5.59E-10
ENSDARG00000070037	177.6580382	2.540573286	0.383274466	6.628600412	3.39E-11	5.70E-10
ENSDARG00000105525	2141.540644	-2.014691496	0.304019854	-6.626841874	3.43E-11	5.77E-10
ENSDARG00000052462	945.8526971	1.065697701	0.160840568	6.625801673	3.45E-11	5.80E-10
ENSDARG00000070959	22312.22482	0.660037657	0.09961508	6.625880933	3.45E-11	5.80E-10
ENSDARG00000014746	1479.486486	2.010063071	0.303395568	6.625222255	3.47E-11	5.82E-10
ENSDARG00000012248	3256.009701	1.09626779	0.165557438	6.621676446	3.55E-11	5.96E-10
ENSDARG00000092269	405.108701	3.645258365	0.550554207	6.62107077	3.57E-11	5.98E-10
ENSDARG00000097596	81.22693983	2.372981262	0.358412956	6.62080213	3.57E-11	5.98E-10
ENSDARG00000103991	446.1986068	-1.267875682	0.191498058	-6.620827896	3.57E-11	5.98E-10
ENSDARG00000073721	2052.448075	1.340579754	0.202513459	6.61970695	3.60E-11	6.02E-10
ENSDARG00000036966	1823.319291	-1.890112239	0.285565939	-6.618829421	3.62E-11	6.05E-10
ENSDARG00000031891	1732.109928	-1.283313817	0.193953917	-6.616591402	3.68E-11	6.14E-10
ENSDARG00000091996	9584.731135	-2.260082106	0.341587542	-6.616406715	3.68E-11	6.15E-10
ENSDARG00000102310	60.31309617	2.931989885	0.443283373	6.614256391	3.73E-11	6.23E-10
ENSDARG00000021143	3686.092883	2.079233953	0.314389469	6.613561082	3.75E-11	6.26E-10
ENSDARG00000097279	151.7223508	2.163460403	0.327159758	6.612856099	3.77E-11	6.28E-10
ENSDARG00000097959	39730.61765	-1.755619423	0.265514474	-6.612142061	3.79E-11	6.31E-10
ENSDARG00000073883	2238.606323	2.227654399	0.337066322	6.608949793	3.87E-11	6.44E-10
ENSDARG00000100596	173.5503129	-1.54739823	0.234205208	-6.60701888	3.92E-11	6.52E-10
ENSDARG00000063314	341.0335315	1.774473959	0.268616558	6.605973859	3.95E-11	6.56E-10
ENSDARG00000068030	295.6563296	-2.205413069	0.333862299	-6.605756551	3.95E-11	6.56E-10
ENSDARG00000008803	22493.52389	1.114125228	0.168659186	6.605778518	3.95E-11	6.56E-10
ENSDARG00000090996	27.04042843	2.545471188	0.385462636	6.603678146	4.01E-11	6.65E-10
ENSDARG00000069339	453.7424248	2.000911108	0.303020356	6.603223404	4.02E-11	6.67E-10
ENSDARG00000026941	1019.305556	-1.371352828	0.207718625	-6.601973354	4.06E-11	6.72E-10
ENSDARG00000046053	122.8985373	-1.212953531	0.183740437	-6.601451234	4.07E-11	6.74E-10
ENSDARG00000021720	1472.702866	-2.46904412	0.374021303	-6.601346243	4.07E-11	6.74E-10
ENSDARG00000093760	590.1791178	1.350014707	0.204548906	6.599960536	4.11E-11	6.80E-10
ENSDARG00000103155	1120.691075	-1.417597744	0.214794578	-6.599783651	4.12E-11	6.80E-10
ENSDARG00000031981	4107.037203	-2.05019373	0.310676939	-6.599117833	4.14E-11	6.83E-10
ENSDARG00000070434	484.9409026	-1.653645675	0.250647552	-6.597493812	4.18E-11	6.90E-10
ENSDARG00000021889	2000.803641	-2.31332343	0.350655183	-6.597145986	4.19E-11	6.91E-10
ENSDARG00000098837	127.8590923	-1.880551735	0.28506105	-6.597013987	4.20E-11	6.91E-10
ENSDARG00000007289	344.6328905	-1.822999635	0.27636371	-6.596378501	4.21E-11	6.94E-10
ENSDARG00000090145	247.0408915	1.921582258	0.291312693	6.59628744	4.22E-11	6.94E-10
ENSDARG00000069415	1064.836096	-2.541533639	0.385370465	-6.595040013	4.25E-11	6.99E-10
ENSDARG00000069970	424.8527639	2.208958681	0.335016926	6.593573368	4.29E-11	7.05E-10
ENSDARG00000041736	971.0247302	-1.895761249	0.287582385	-6.592063178	4.34E-11	7.12E-10
ENSDARG00000075362	180.1387901	1.782861068	0.27048173	6.591428814	4.36E-11	7.15E-10
ENSDARG00000017126	1097.308182	-1.409231318	0.213803287	-6.591251892	4.36E-11	7.15E-10
ENSDARG00000102995	6422.732759	-1.987721832	0.301665248	-6.589164141	4.42E-11	7.25E-10
ENSDARG00000079446	194.3528541	1.739566023	0.264040136	6.588263614	4.45E-11	7.29E-10
ENSDARG00000096922	160.9972639	2.621578348	0.39793418	6.587969762	4.46E-11	7.30E-10
ENSDARG00000078404	402.628905	-1.435716847	0.217935095	-6.587818495	4.46E-11	7.30E-10
ENSDARG00000069608	1573.096005	-0.930496579	0.14126973	-6.586666381	4.50E-11	7.35E-10
ENSDARG00000073810	581.6990506	-1.460806595	0.221787628	-6.586510731	4.50E-11	7.35E-10
ENSDARG00000105036	1036.595198	0.701635808	0.106538265	6.585763407	4.53E-11	7.39E-10
ENSDARG00000019963	544.1982011	-1.72674127	0.262250853	-6.584311358	4.57E-11	7.45E-10
ENSDARG00000076815	35068.80808	-0.737444222	0.112020458	-6.583120927	4.61E-11	7.51E-10
ENSDARG00000097892	179.4289283	1.766000987	0.268354307	6.580855756	4.68E-11	7.62E-10
ENSDARG00000009346	4075.452215	0.582125886	0.088477975	6.579331051	4.73E-11	7.69E-10
ENSDARG00000017569	459.8566781	-1.154070155	0.175411492	-6.579216334	4.73E-11	7.69E-10
ENSDARG00000031020	2680.068391	-0.497363265	0.075596777	-6.579159662	4.73E-11	7.69E-10
ENSDARG00000003994	1079.945523	2.052632499	0.312076177	6.57734442	4.79E-11	7.78E-10
ENSDARG00000087152	53.43969246	2.061582365	0.31345035	6.577061926	4.80E-11	7.79E-10
ENSDARG00000016868	527.8898122	-1.493813451	0.227140627	-6.576601779	4.81E-11	7.81E-10
ENSDARG00000045519	180.9340681	0.999742126	0.152091842	6.573279092	4.92E-11	7.98E-10
ENSDARG00000058394	124.2308859	2.252022704	0.34260914	6.573154195	4.93E-11	7.98E-10
ENSDARG00000098810	201.3607385	2.449434355	0.372683504	6.57242494	4.95E-11	8.02E-10
ENSDARG00000070536	62.09860919	-1.632195403	0.248358127	-6.571942792	4.97E-11	8.04E-10
ENSDARG00000088717	1313.982557	-1.703719365	0.259245808	-6.571829938	4.97E-11	8.04E-10
ENSDARG00000103806	27.49600837	-2.45368172	0.373490013	-6.569604629	5.04E-11	8.15E-10
ENSDARG00000045804	75.40547178	1.858826962	0.282987964	6.568572523	5.08E-11	8.20E-10
ENSDARG00000101289	4315.277886	-1.588056258	0.241887694	-6.565262723	5.19E-11	8.38E-10
ENSDARG00000018159	479.176945	-1.414633121	0.215511642	-6.564068233	5.24E-11	8.44E-10
ENSDARG00000074378	762.1018045	-1.31694601	0.20070586	-6.5615723	5.32E-11	8.58E-10
ENSDARG00000008403	262.4691503	-1.647644798	0.251122445	-6.561121202	5.34E-11	8.60E-10
ENSDARG00000099566	1283.305553	-1.096406669	0.167160963	-6.558987514	5.42E-11	8.72E-10
ENSDARG00000045560	100.988047	-2.529568999	0.385704407	-6.558309819	5.44E-11	8.75E-10
ENSDARG00000045139	69.9286387	2.229174771	0.339994679	6.556498994	5.51E-11	8.86E-10
ENSDARG00000043847	31.39547826	3.215169239	0.490406523	6.556130658	5.52E-11	8.87E-10
ENSDARG00000074481	1790.54147	-1.498221759	0.228552413	-6.555265555	5.55E-11	8.92E-10
ENSDARG00000071026	1653.146371	2.037545678	0.310886274	6.553990464	5.60E-11	8.99E-10
ENSDARG00000032344	387.1064472	2.288704467	0.349271023	6.552803737	5.65E-11	9.05E-10
ENSDARG00000103615	82.45191232	-1.996111952	0.304679197	-6.551520324	5.70E-11	9.13E-10
ENSDARG00000045944	489.2012827	2.337845396	0.356852124	6.551300206	5.70E-11	9.13E-10
ENSDARG00000037872	1099.792315	-0.743422462	0.113485451	-6.550817334	5.72E-11	9.16E-10
ENSDARG00000060394	1200.031525	-1.242301493	0.189706489	-6.548545064	5.81E-11	9.29E-10
ENSDARG00000091287	84.12290122	2.030799797	0.310181064	6.547143059	5.86E-11	9.37E-10
ENSDARG00000102070	1107.682664	-0.884956894	0.135172934	-6.546849789	5.88E-11	9.39E-10
ENSDARG00000075924	627.354191	2.211640326	0.337842956	6.546356181	5.90E-11	9.40E-10
ENSDARG00000057913	807.0200282	2.041925353	0.311913749	6.546442284	5.89E-11	9.40E-10
ENSDARG00000010933	128.5775171	1.477339011	0.225681046	6.546136861	5.90E-11	9.41E-10
ENSDARG00000099306	5062.741998	-1.671899319	0.255450227	-6.544912254	5.95E-11	9.48E-10
ENSDARG00000086892	462.3715888	2.193378109	0.335188569	6.543713942	6.00E-11	9.55E-10
ENSDARG00000103574	72.67465959	2.273624151	0.347448767	6.543768083	6.00E-11	9.55E-10
ENSDARG00000038010	1846.085807	-1.178447462	0.180126594	-6.542329116	6.06E-11	9.63E-10
ENSDARG00000104099	238.190641	-1.725325907	0.263730732	-6.541997943	6.07E-11	9.64E-10
ENSDARG00000053746	45.90472155	2.528074876	0.386467362	6.541496442	6.09E-11	9.67E-10
ENSDARG00000088906	78.8525792	-2.672685009	0.408605359	-6.540993531	6.11E-11	9.70E-10
ENSDARG00000100012	98.68267751	2.387768095	0.365051207	6.540912757	6.11E-11	9.70E-10
ENSDARG00000068409	976.413612	-1.412565955	0.215979526	-6.54027713	6.14E-11	9.73E-10
ENSDARG00000016742	181.2942455	2.024451819	0.309578601	6.539379053	6.18E-11	9.78E-10
ENSDARG00000074425	3766.74311	-2.397456577	0.366625574	-6.539250798	6.18E-11	9.79E-10
ENSDARG00000102976	609.3210646	1.958682831	0.299679294	6.5359298	6.32E-11	1.00E-09
ENSDARG00000078725	412.0834236	1.142388556	0.174793847	6.5356337	6.33E-11	1.00E-09
ENSDARG00000041430	1049.112865	-1.002756314	0.153459573	-6.534335356	6.39E-11	1.01E-09
ENSDARG00000105301	39.37592708	2.923184392	0.447433973	6.533219571	6.44E-11	1.02E-09
ENSDARG00000013777	1925.213151	-1.103271905	0.168898023	-6.532177741	6.48E-11	1.02E-09
ENSDARG00000041226	2509.014426	-0.567832163	0.086947207	-6.530769412	6.54E-11	1.03E-09
ENSDARG00000015356	808.8819978	-1.151294647	0.176304317	-6.530155739	6.57E-11	1.04E-09
ENSDARG00000102113	89.99967454	2.049201107	0.313837103	6.529505561	6.60E-11	1.04E-09
ENSDARG00000079456	412.1428804	-1.39722739	0.214014107	-6.528669585	6.64E-11	1.04E-09
ENSDARG00000056831	2121.211744	1.679476244	0.257345767	6.526146767	6.75E-11	1.06E-09
ENSDARG00000039133	654.0764256	-2.572248874	0.394231528	-6.524716294	6.81E-11	1.07E-09
ENSDARG00000089957	242.3992599	2.242339716	0.343807305	6.522082824	6.93E-11	1.09E-09
ENSDARG00000052617	2290.702831	-1.073026118	0.164534441	-6.521589714	6.96E-11	1.09E-09
ENSDARG00000076500	159.4215937	2.523973299	0.3870526	6.521008503	6.98E-11	1.10E-09
ENSDARG00000025607	32.8549361	-3.201903128	0.491067654	-6.520289221	7.02E-11	1.10E-09
ENSDARG00000059404	1882.99572	-1.964866607	0.301353598	-6.520136542	7.02E-11	1.10E-09
ENSDARG00000042029	4269.113215	1.215108999	0.186388364	6.519232056	7.07E-11	1.11E-09
ENSDARG00000054749	2938.690102	1.057416532	0.162206789	6.518941262	7.08E-11	1.11E-09
ENSDARG00000067781	34.79356482	2.929839502	0.449524192	6.517645891	7.14E-11	1.12E-09
ENSDARG00000067710	250.7355494	1.603759745	0.246144846	6.515512204	7.24E-11	1.13E-09
ENSDARG00000093182	1432.974874	-1.145129793	0.175797625	-6.513909341	7.32E-11	1.14E-09
ENSDARG00000062221	339.5893904	-1.393529802	0.213970174	-6.512729203	7.38E-11	1.15E-09
ENSDARG00000061713	409.469615	-1.042971915	0.160176909	-6.511374955	7.45E-11	1.16E-09
ENSDARG00000015531	98.92453475	2.744439164	0.421592678	6.509693607	7.53E-11	1.17E-09
ENSDARG00000052917	843.2248677	-2.557553059	0.393454174	-6.500256522	8.02E-11	1.25E-09
ENSDARG00000057125	496.4826046	-1.198671913	0.184402441	-6.500303935	8.02E-11	1.25E-09
ENSDARG00000102254	295.1056552	-1.53267726	0.235792044	-6.500122872	8.03E-11	1.25E-09
ENSDARG00000068691	1481.666724	1.884007691	0.28985553	6.499816277	8.04E-11	1.25E-09
ENSDARG00000055093	279.7439362	-1.734852859	0.266923321	-6.499442798	8.06E-11	1.25E-09
ENSDARG00000095832	142.5961012	3.085098789	0.47473473	6.498574033	8.11E-11	1.26E-09
ENSDARG00000058818	925.8256617	-0.762592177	0.11737495	-6.497060708	8.19E-11	1.27E-09
ENSDARG00000058953	1208.867362	-0.894298022	0.137652895	-6.496761441	8.21E-11	1.27E-09
ENSDARG00000041428	964.52112	-1.335676868	0.205594552	-6.496654985	8.21E-11	1.27E-09
ENSDARG00000039515	27785.11222	-0.950357597	0.146299731	-6.495962728	8.25E-11	1.28E-09
ENSDARG00000076005	950.6015056	-1.056885128	0.162713129	-6.49538935	8.28E-11	1.28E-09
ENSDARG00000033566	717.8074216	-1.746707165	0.26893745	-6.494845419	8.31E-11	1.29E-09
ENSDARG00000089489	673.4424015	-1.585367539	0.244249557	-6.490769355	8.54E-11	1.32E-09
ENSDARG00000057743	74.39089521	2.569830157	0.395926744	6.490670802	8.55E-11	1.32E-09
ENSDARG00000099479	2006.563315	-1.041258709	0.160428675	-6.490477542	8.56E-11	1.32E-09
ENSDARG00000007407	5681.765299	1.327462451	0.20453272	6.490220493	8.57E-11	1.32E-09
ENSDARG00000014068	1956.769698	1.147514023	0.176867957	6.487970151	8.70E-11	1.34E-09
ENSDARG00000032206	91.67202173	-2.468110508	0.380436199	-6.487580602	8.72E-11	1.34E-09
ENSDARG00000079569	9.284593227	3.620398079	0.558182428	6.486048107	8.81E-11	1.36E-09
ENSDARG00000098239	1036.72128	-1.568378034	0.24183256	-6.485388205	8.85E-11	1.36E-09
ENSDARG00000070929	419.1180907	2.116476158	0.326397699	6.484347657	8.91E-11	1.37E-09
ENSDARG00000101979	225.3736056	2.469992053	0.380924841	6.484197901	8.92E-11	1.37E-09
ENSDARG00000088439	586.4262057	-0.880657837	0.135822711	-6.483877623	8.94E-11	1.37E-09
ENSDARG00000045685	189.3935323	2.406657275	0.371225476	6.483006771	8.99E-11	1.38E-09
ENSDARG00000053068	38.71322202	3.724846983	0.574549577	6.483073229	8.99E-11	1.38E-09
ENSDARG00000087596	1208.430941	-1.348726111	0.208080508	-6.481751343	9.07E-11	1.39E-09
ENSDARG00000055523	99.02116293	3.400724615	0.524732287	6.480875483	9.12E-11	1.40E-09
ENSDARG00000069423	40.25667463	3.180390652	0.49097647	6.477684461	9.31E-11	1.43E-09
ENSDARG00000051981	181.5020805	2.201015808	0.339807507	6.477243027	9.34E-11	1.43E-09
ENSDARG00000092225	270.7538727	-1.680415492	0.259487787	-6.475894344	9.43E-11	1.44E-09
ENSDARG00000028096	847.1336933	-1.191812512	0.18403809	-6.475901323	9.42E-11	1.44E-09
ENSDARG00000045262	5695.379714	-1.544136155	0.23848149	-6.474867954	9.49E-11	1.45E-09
ENSDARG00000103235	1064.195309	-1.339384245	0.206861507	-6.474787225	9.49E-11	1.45E-09
ENSDARG00000101181	1290.678703	-1.362440604	0.210441122	-6.474212792	9.53E-11	1.45E-09
ENSDARG00000020876	710.745235	-0.902739443	0.139443144	-6.473889065	9.55E-11	1.46E-09
ENSDARG00000102556	102.8040392	-2.026604584	0.313087977	-6.472955626	9.61E-11	1.46E-09
ENSDARG00000013704	297.4095759	-1.278223487	0.197474035	-6.472868624	9.62E-11	1.46E-09
ENSDARG00000060758	196.9365251	2.364731865	0.365386614	6.471862331	9.68E-11	1.47E-09
ENSDARG00000076554	98.65488473	-1.863399479	0.288048829	-6.469040284	9.86E-11	1.50E-09
ENSDARG00000028896	507.0266615	-1.133231434	0.175196823	-6.468333229	9.91E-11	1.51E-09
ENSDARG00000044769	742.9233882	1.236861416	0.191233627	6.467802931	9.94E-11	1.51E-09
ENSDARG00000074535	294.9020288	2.181095696	0.337277779	6.466763702	1.00E-10	1.52E-09
ENSDARG00000061255	186.3226375	2.154539016	0.333207274	6.466062373	1.01E-10	1.53E-09
ENSDARG00000088745	63.6757047	2.104149362	0.325532745	6.463710324	1.02E-10	1.55E-09
ENSDARG00000054858	1028.475991	1.194742934	0.184873924	6.462474029	1.03E-10	1.56E-09
ENSDARG00000086665	340.1045219	2.460018698	0.380867332	6.458991069	1.05E-10	1.60E-09
ENSDARG00000022971	361.4255871	1.849270552	0.286318574	6.458786548	1.06E-10	1.60E-09
ENSDARG00000019033	1850.704958	-0.942460026	0.145924757	-6.458534154	1.06E-10	1.60E-09
ENSDARG00000027658	53.84559259	-1.629104587	0.252259964	-6.458038618	1.06E-10	1.60E-09
ENSDARG00000039701	1167.304214	0.830316969	0.128591912	6.456992185	1.07E-10	1.61E-09
ENSDARG00000074813	11.98417495	3.766980305	0.583550716	6.455274923	1.08E-10	1.63E-09
ENSDARG00000102418	889.5762825	-1.160838475	0.179826102	-6.455339134	1.08E-10	1.63E-09
ENSDARG00000014201	2837.655934	2.081252693	0.322453864	6.454420071	1.09E-10	1.64E-09
ENSDARG00000061654	1643.265502	-0.858732016	0.133056025	-6.453913058	1.09E-10	1.64E-09
ENSDARG00000070495	66.96768053	1.73800871	0.269303131	6.453726343	1.09E-10	1.64E-09
ENSDARG00000061383	328.8027843	2.469561422	0.382752437	6.452111566	1.10E-10	1.66E-09
ENSDARG00000056203	140.7883448	2.67588813	0.414798399	6.451057032	1.11E-10	1.67E-09
ENSDARG00000093677	120.9038806	2.090355692	0.32413197	6.449088293	1.13E-10	1.69E-09
ENSDARG00000101606	439.6477014	1.80859725	0.28045381	6.448823969	1.13E-10	1.69E-09
ENSDARG00000095810	451.9466218	1.313149955	0.203636429	6.448502165	1.13E-10	1.70E-09
ENSDARG00000058042	64.07131446	-1.643083515	0.254862568	-6.446939343	1.14E-10	1.71E-09
ENSDARG00000096755	31.72833314	-2.224606306	0.345114749	-6.445990253	1.15E-10	1.72E-09
ENSDARG00000035832	29.86347202	3.188741365	0.494744284	6.445231344	1.15E-10	1.73E-09
ENSDARG00000015931	2124.927875	2.172427678	0.337076075	6.444918038	1.16E-10	1.73E-09
ENSDARG00000006862	1033.008377	1.249287899	0.193942709	6.441530622	1.18E-10	1.77E-09
ENSDARG00000057166	32.87668185	-2.522278797	0.391616086	-6.440692519	1.19E-10	1.78E-09
ENSDARG00000055279	34.3090375	2.644006895	0.410686757	6.438013523	1.21E-10	1.81E-09
ENSDARG00000022650	1292.360843	-1.211631712	0.188233164	-6.436866306	1.22E-10	1.82E-09
ENSDARG00000058800	780.5580579	-1.536333681	0.238698438	-6.436295504	1.22E-10	1.83E-09
ENSDARG00000039483	631.8249645	1.379820168	0.214397311	6.435809129	1.23E-10	1.83E-09
ENSDARG00000012002	1064.253644	-1.103934245	0.171546553	-6.435187554	1.23E-10	1.84E-09
ENSDARG00000018616	31.95188022	2.486293247	0.386357907	6.435207362	1.23E-10	1.84E-09
ENSDARG00000003169	4528.406386	1.0998319	0.170967631	6.432983204	1.25E-10	1.86E-09
ENSDARG00000101449	314.9475063	2.089214652	0.324788554	6.432537814	1.25E-10	1.87E-09
ENSDARG00000054942	317.3628423	-1.23253056	0.19166997	-6.430483412	1.27E-10	1.89E-09
ENSDARG00000004648	21.14500482	3.330831116	0.517979137	6.430434894	1.27E-10	1.89E-09
ENSDARG00000069515	112.3653468	1.452166495	0.225824388	6.430512247	1.27E-10	1.89E-09
ENSDARG00000030297	2557.654528	-1.130229007	0.175771358	-6.430109082	1.28E-10	1.89E-09
ENSDARG00000102061	1032.800178	1.613808538	0.250983134	6.42994815	1.28E-10	1.89E-09
ENSDARG00000020708	5662.680729	1.457992572	0.226755119	6.429811044	1.28E-10	1.90E-09
ENSDARG00000061647	2382.305206	1.938022328	0.301424524	6.429544302	1.28E-10	1.90E-09
ENSDARG00000045463	1474.3175	0.819701983	0.127493983	6.429338566	1.28E-10	1.90E-09
ENSDARG00000026484	384.2688634	1.723992462	0.268240787	6.427033262	1.30E-10	1.93E-09
ENSDARG00000061131	1549.222462	-1.091600721	0.169853349	-6.426724738	1.30E-10	1.93E-09
ENSDARG00000091116	918.6461812	1.398090064	0.217557348	6.426305887	1.31E-10	1.93E-09
ENSDARG00000069765	333.452446	1.928764053	0.300175667	6.425451044	1.31E-10	1.94E-09
ENSDARG00000010641	8863.410054	-0.711579007	0.11075962	-6.424534553	1.32E-10	1.95E-09
ENSDARG00000088967	178.0177332	-1.396639023	0.217410382	-6.423975765	1.33E-10	1.96E-09
ENSDARG00000103503	188.4381302	2.247651297	0.349971431	6.422385074	1.34E-10	1.98E-09
ENSDARG00000103034	22.53567747	-3.331688533	0.518800259	-6.421909932	1.35E-10	1.98E-09
ENSDARG00000052893	223.1476785	2.382505068	0.371255011	6.417435443	1.39E-10	2.04E-09
ENSDARG00000062040	575.4442081	-1.123683207	0.175211912	-6.413280907	1.42E-10	2.10E-09
ENSDARG00000080337	4068.967481	0.86650896	0.135122818	6.412750785	1.43E-10	2.10E-09
ENSDARG00000020952	27.71794532	3.590194089	0.559873194	6.412512915	1.43E-10	2.11E-09
ENSDARG00000015674	1138.321863	-1.019652467	0.159083493	-6.409542875	1.46E-10	2.15E-09
ENSDARG00000091652	3145.485454	-0.846914687	0.132155494	-6.408471263	1.47E-10	2.16E-09
ENSDARG00000041982	370.0177618	-1.659180793	0.258901828	-6.408532547	1.47E-10	2.16E-09
ENSDARG00000017367	299.5682742	0.948083885	0.14797675	6.406978689	1.48E-10	2.18E-09
ENSDARG00000011573	151.0848327	2.777473073	0.433635001	6.405094306	1.50E-10	2.20E-09
ENSDARG00000053864	1692.412149	-0.909823739	0.142065773	-6.404243037	1.51E-10	2.22E-09
ENSDARG00000068148	463.8186658	-1.436221157	0.224280818	-6.403673629	1.52E-10	2.22E-09
ENSDARG00000019835	515.673133	2.209783927	0.345087913	6.403539053	1.52E-10	2.22E-09
ENSDARG00000058133	1235.346191	-1.147304346	0.179169895	-6.403443762	1.52E-10	2.22E-09
ENSDARG00000018765	1417.638956	0.712510066	0.111274802	6.40315734	1.52E-10	2.23E-09
ENSDARG00000070142	236.7906867	2.611580692	0.40786508	6.403050465	1.52E-10	2.23E-09
ENSDARG00000038981	483.1883487	2.247590362	0.351025951	6.40291795	1.52E-10	2.23E-09
ENSDARG00000008790	371.2565509	-2.559213985	0.399706102	-6.402739339	1.53E-10	2.23E-09
ENSDARG00000055874	4813.667653	1.931358143	0.301700102	6.401582661	1.54E-10	2.24E-09
ENSDARG00000035873	336.0913175	1.202217246	0.187811191	6.401201333	1.54E-10	2.25E-09
ENSDARG00000079264	421.7857938	2.150560315	0.336015568	6.400180592	1.55E-10	2.26E-09
ENSDARG00000059911	820.3168	0.906688013	0.141664925	6.40022935	1.55E-10	2.26E-09
ENSDARG00000012671	508.12427	1.481403449	0.231482453	6.399636049	1.56E-10	2.27E-09
ENSDARG00000010583	1592.885631	-0.734055437	0.114734419	-6.397866013	1.58E-10	2.29E-09
ENSDARG00000071558	873.2859772	-1.550951592	0.242476867	-6.396286835	1.59E-10	2.31E-09
ENSDARG00000033466	5868.416509	-1.078143135	0.168580207	-6.395431323	1.60E-10	2.33E-09
ENSDARG00000036811	3757.195171	-1.041951639	0.162994292	-6.392565192	1.63E-10	2.37E-09
ENSDARG00000095170	432.0870556	1.536402061	0.240372484	6.39175514	1.64E-10	2.38E-09
ENSDARG00000074393	301.759767	-1.545154995	0.241746285	-6.391639046	1.64E-10	2.38E-09
ENSDARG00000060152	311.7620948	1.541788037	0.241277364	6.390106425	1.66E-10	2.40E-09
ENSDARG00000059255	219.1875255	2.296568909	0.359402561	6.389962561	1.66E-10	2.40E-09
ENSDARG00000055288	236.6130872	1.954272503	0.305907978	6.388432605	1.68E-10	2.43E-09
ENSDARG00000004150	730.1856483	2.281746009	0.357277376	6.38648334	1.70E-10	2.46E-09
ENSDARG00000097236	712.4454556	-1.173767758	0.183806411	-6.385891272	1.70E-10	2.46E-09
ENSDARG00000062667	226.0517336	2.335760798	0.365782158	6.385660827	1.71E-10	2.47E-09
ENSDARG00000075752	1355.944044	-1.106768428	0.173370945	-6.383817243	1.73E-10	2.49E-09
ENSDARG00000059057	862.6058167	1.823761225	0.285688172	6.383747759	1.73E-10	2.49E-09
ENSDARG00000035890	3382.324618	-1.158773518	0.181522946	-6.383620067	1.73E-10	2.50E-09
ENSDARG00000034086	766.4727992	1.324180342	0.207440918	6.383409583	1.73E-10	2.50E-09
ENSDARG00000041952	5178.570586	-2.379657456	0.372957241	-6.380510128	1.76E-10	2.54E-09
ENSDARG00000041150	1199.35407	2.068833314	0.324285939	6.379657788	1.77E-10	2.55E-09
ENSDARG00000075800	40.2513739	2.373521782	0.37204162	6.379721127	1.77E-10	2.55E-09
ENSDARG00000054448	106.7690855	-1.774817271	0.27829066	-6.377566788	1.80E-10	2.59E-09
ENSDARG00000104839	1060.694084	1.911609469	0.299772843	6.37686007	1.81E-10	2.60E-09
ENSDARG00000078717	921.4123751	-0.685791031	0.107548029	-6.376602512	1.81E-10	2.60E-09
ENSDARG00000023026	508.73704	-0.993998575	0.155891786	-6.376208803	1.82E-10	2.61E-09
ENSDARG00000086269	3260.090306	-0.639644148	0.100324443	-6.375755792	1.82E-10	2.61E-09
ENSDARG00000039881	824.5488741	-0.854051366	0.13396266	-6.37529416	1.83E-10	2.62E-09
ENSDARG00000031763	2478.136324	-1.056011169	0.165654553	-6.374779028	1.83E-10	2.63E-09
ENSDARG00000060494	12213.3193	-0.860999788	0.135087534	-6.373643546	1.85E-10	2.64E-09
ENSDARG00000002632	2329.364539	-1.050197763	0.164798003	-6.372636476	1.86E-10	2.66E-09
ENSDARG00000009567	979.9237347	2.20542783	0.346115442	6.371942882	1.87E-10	2.67E-09
ENSDARG00000040991	1697.944235	1.397470406	0.219330268	6.371534683	1.87E-10	2.68E-09
ENSDARG00000008494	830.897249	1.388198449	0.217924347	6.370093419	1.89E-10	2.70E-09
ENSDARG00000005464	420.7228901	-1.381660882	0.216928463	-6.36920052	1.90E-10	2.71E-09
ENSDARG00000028119	13602.38795	0.483055605	0.075889167	6.365277456	1.95E-10	2.78E-09
ENSDARG00000059026	187.6016712	-2.036618439	0.319971479	-6.364999927	1.95E-10	2.79E-09
ENSDARG00000035514	269.2293851	-1.574047126	0.247305525	-6.364787541	1.96E-10	2.79E-09
ENSDARG00000073718	110.1154499	-1.895287993	0.297773156	-6.364871909	1.95E-10	2.79E-09
ENSDARG00000026664	2932.297195	-0.793880821	0.124752396	-6.363651916	1.97E-10	2.81E-09
ENSDARG00000054879	2437.289356	-0.796438689	0.125162141	-6.363255547	1.98E-10	2.81E-09
ENSDARG00000038011	58.18000002	2.661805786	0.418367184	6.362367526	1.99E-10	2.82E-09
ENSDARG00000068851	969.8950177	-1.586563011	0.249366792	-6.362366845	1.99E-10	2.82E-09
ENSDARG00000056764	240.5209749	-1.412095517	0.222012383	-6.360435837	2.01E-10	2.86E-09
ENSDARG00000098655	997.8689273	-1.090898681	0.171554468	-6.358905668	2.03E-10	2.89E-09
ENSDARG00000074691	991.721201	-0.607346493	0.095518926	-6.358389014	2.04E-10	2.89E-09
ENSDARG00000037357	158.6034479	-2.204053296	0.346632264	-6.358477044	2.04E-10	2.89E-09
ENSDARG00000020676	8668.212238	-1.316007833	0.207001539	-6.357478511	2.05E-10	2.91E-09
ENSDARG00000004577	422.8732616	2.205519256	0.346999316	6.355975799	2.07E-10	2.93E-09
ENSDARG00000097567	14.6651921	3.400962148	0.535106385	6.355674763	2.08E-10	2.94E-09
ENSDARG00000041505	1915.700041	-1.297505117	0.204167925	-6.355087928	2.08E-10	2.95E-09
ENSDARG00000059945	4385.999071	2.062903384	0.324681318	6.353625134	2.10E-10	2.97E-09
ENSDARG00000015314	8524.278435	1.378366619	0.21694589	6.353504164	2.10E-10	2.98E-09
ENSDARG00000096804	138.440738	-1.747925391	0.27514573	-6.352725854	2.12E-10	2.99E-09
ENSDARG00000058603	172.8141041	-1.960495266	0.308634143	-6.352165849	2.12E-10	3.00E-09
ENSDARG00000023683	73.5542075	3.071892444	0.483644806	6.35154643	2.13E-10	3.01E-09
ENSDARG00000054124	70.78701158	1.823175112	0.287053896	6.35133381	2.13E-10	3.01E-09
ENSDARG00000007369	1485.895057	-0.684780544	0.107819978	-6.351147144	2.14E-10	3.01E-09
ENSDARG00000088091	48741.79763	-1.60380104	0.252523222	-6.351103189	2.14E-10	3.01E-09
ENSDARG00000031775	2865.851408	0.58471522	0.092067063	6.350970722	2.14E-10	3.01E-09
ENSDARG00000013847	694.5339437	-1.102510676	0.173662189	-6.348593675	2.17E-10	3.06E-09
ENSDARG00000099390	126.0092466	-2.155647969	0.339579151	-6.347998577	2.18E-10	3.07E-09
ENSDARG00000036212	1098.019379	-0.659738959	0.103946065	-6.346935398	2.20E-10	3.09E-09
ENSDARG00000088764	312.9794053	-1.314963801	0.207187122	-6.346744865	2.20E-10	3.09E-09
ENSDARG00000015915	566.8555843	-1.041928706	0.164183635	-6.346117904	2.21E-10	3.10E-09
ENSDARG00000041071	422.90923	2.032946577	0.32035681	6.345882192	2.21E-10	3.10E-09
ENSDARG00000095615	616.629275	-2.157031074	0.340052341	-6.343232546	2.25E-10	3.16E-09
ENSDARG00000054794	325.1976592	2.204128958	0.347563224	6.341663347	2.27E-10	3.19E-09
ENSDARG00000011510	10680.84972	0.782597949	0.123425039	6.340674113	2.29E-10	3.20E-09
ENSDARG00000101462	978.4248706	-1.016571723	0.160325314	-6.340681319	2.29E-10	3.20E-09
ENSDARG00000074636	875.0033034	-1.272537379	0.200698857	-6.340531275	2.29E-10	3.20E-09
ENSDARG00000074319	2013.197049	1.239973912	0.195575382	6.340132906	2.30E-10	3.21E-09
ENSDARG00000020007	24757.61924	-1.890942849	0.29826101	-6.339892874	2.30E-10	3.21E-09
ENSDARG00000055698	700.2590883	2.134164853	0.336643125	6.339546818	2.30E-10	3.22E-09
ENSDARG00000030972	1533.807947	1.28683945	0.203008443	6.33884696	2.31E-10	3.23E-09
ENSDARG00000077847	918.4057644	1.87305656	0.295545858	6.337617349	2.33E-10	3.26E-09
ENSDARG00000091457	443.5239765	1.156007014	0.182463029	6.335568461	2.36E-10	3.30E-09
ENSDARG00000019304	751.481882	1.750569033	0.276307764	6.335576705	2.36E-10	3.30E-09
ENSDARG00000070918	77.43157088	3.140062733	0.495633492	6.335453077	2.37E-10	3.30E-09
ENSDARG00000017947	161.1246594	-1.371231007	0.216643057	-6.329448188	2.46E-10	3.43E-09
ENSDARG00000059244	1282.78807	0.955285536	0.150930496	6.32930759	2.46E-10	3.43E-09
ENSDARG00000060944	90.59394592	-1.708862297	0.270025067	-6.328532071	2.48E-10	3.44E-09
ENSDARG00000069752	834.0872616	1.159968081	0.183330443	6.32719839	2.50E-10	3.47E-09
ENSDARG00000077081	1929.391511	-0.58594841	0.09261655	-6.326605898	2.51E-10	3.48E-09
ENSDARG00000027750	1100.695645	-0.935260164	0.147842722	-6.32604807	2.52E-10	3.49E-09
ENSDARG00000077677	250.5482186	-1.877897958	0.296887707	-6.325280273	2.53E-10	3.51E-09
ENSDARG00000061989	1029.290073	1.700097593	0.268826824	6.324136724	2.55E-10	3.53E-09
ENSDARG00000036942	2787.161048	-1.488947706	0.235657784	-6.318262364	2.65E-10	3.67E-09
ENSDARG00000055559	42.56511145	2.572304369	0.407137866	6.318018009	2.65E-10	3.67E-09
ENSDARG00000098652	931.3333971	1.976921321	0.31290752	6.317909277	2.65E-10	3.67E-09
ENSDARG00000099908	913.4606397	-1.062585137	0.1682083	-6.317079103	2.67E-10	3.69E-09
ENSDARG00000068701	1070.057607	1.901131069	0.30096033	6.316882582	2.67E-10	3.69E-09
ENSDARG00000076483	29.15143329	-2.184749315	0.345876129	-6.316565759	2.67E-10	3.70E-09
ENSDARG00000102421	77.8650837	-1.20301801	0.190527266	-6.314151421	2.72E-10	3.75E-09
ENSDARG00000071626	204.1246539	-1.924642546	0.304838636	-6.313643747	2.73E-10	3.76E-09
ENSDARG00000088337	493.5387725	-1.807739405	0.286382086	-6.312334095	2.75E-10	3.79E-09
ENSDARG00000103456	277.9887498	-1.563438031	0.247683184	-6.312249412	2.75E-10	3.79E-09
ENSDARG00000018997	943.2871463	2.379920484	0.37708956	6.311287119	2.77E-10	3.81E-09
ENSDARG00000105271	978.8413879	-1.039472531	0.164716473	-6.310677439	2.78E-10	3.83E-09
ENSDARG00000045014	5235.521038	2.020755778	0.320365075	6.307665645	2.83E-10	3.90E-09
ENSDARG00000020114	225.3473321	1.84742773	0.292891921	6.307540764	2.84E-10	3.90E-09
ENSDARG00000100267	268.3444528	1.821361682	0.288762454	6.307474028	2.84E-10	3.90E-09
ENSDARG00000036778	3683.193331	-1.104870433	0.175195985	-6.306482618	2.85E-10	3.92E-09
ENSDARG00000020212	316.747686	2.009178334	0.318673961	6.304808602	2.89E-10	3.96E-09
ENSDARG00000042322	814.691661	-0.603397717	0.095709408	-6.304476547	2.89E-10	3.97E-09
ENSDARG00000074216	100.1480655	2.695223812	0.427542293	6.303993439	2.90E-10	3.98E-09
ENSDARG00000004753	86.42601922	2.162669701	0.343124509	6.302871533	2.92E-10	4.01E-09
ENSDARG00000058452	1626.671215	0.769670551	0.122145808	6.301244072	2.95E-10	4.05E-09
ENSDARG00000070050	316.2271314	-1.477090111	0.234424362	-6.300924083	2.96E-10	4.05E-09
ENSDARG00000033599	443.8772052	2.127080829	0.337651054	6.299642208	2.98E-10	4.08E-09
ENSDARG00000104361	2009.596003	1.95780252	0.31081597	6.298912244	3.00E-10	4.10E-09
ENSDARG00000088650	121.3626868	2.158840595	0.342745277	6.298673506	3.00E-10	4.10E-09
ENSDARG00000018178	1397.918879	-0.690687375	0.109671366	-6.297791322	3.02E-10	4.13E-09
ENSDARG00000102824	2406.939561	0.93349805	0.148252002	6.296697756	3.04E-10	4.15E-09
ENSDARG00000044001	5009.376408	-1.155878143	0.18361529	-6.295108331	3.07E-10	4.19E-09
ENSDARG00000055607	557.8466457	-1.07529743	0.170839944	-6.29418043	3.09E-10	4.22E-09
ENSDARG00000036670	1037.909931	1.394958616	0.221630688	6.294067976	3.09E-10	4.22E-09
ENSDARG00000061763	501.9069057	-0.840336483	0.133539051	-6.292814528	3.12E-10	4.25E-09
ENSDARG00000029368	2169.199188	1.753370453	0.278632077	6.292780326	3.12E-10	4.25E-09
ENSDARG00000096546	3098.414809	0.858490047	0.136430415	6.292512172	3.12E-10	4.25E-09
ENSDARG00000053215	114.1000252	-1.950850333	0.310038131	-6.292291615	3.13E-10	4.25E-09
ENSDARG00000103522	970.0521744	-0.732869978	0.11647144	-6.292271986	3.13E-10	4.25E-09
ENSDARG00000055843	230.7311092	1.596254152	0.253713242	6.291568141	3.14E-10	4.27E-09
ENSDARG00000061405	549.5382848	-1.178788193	0.187395594	-6.29037305	3.17E-10	4.30E-09
ENSDARG00000069503	876.9261256	-1.984346825	0.315469107	-6.290146269	3.17E-10	4.31E-09
ENSDARG00000038524	4307.667239	0.702453415	0.111705016	6.288467956	3.21E-10	4.35E-09
ENSDARG00000103308	120.9719415	2.204836003	0.350613863	6.288502069	3.21E-10	4.35E-09
ENSDARG00000026325	694.3318341	-1.870253092	0.29743574	-6.287923198	3.22E-10	4.36E-09
ENSDARG00000005739	1241.820402	2.010247263	0.319731154	6.287304932	3.23E-10	4.38E-09
ENSDARG00000101508	89.84598741	-1.812984003	0.288380336	-6.286780948	3.24E-10	4.39E-09
ENSDARG00000054931	806.1323337	2.012255596	0.320179287	6.284777554	3.28E-10	4.44E-09
ENSDARG00000090635	49.6457075	-2.588374577	0.412072499	-6.28135725	3.36E-10	4.54E-09
ENSDARG00000028067	1213.875645	-1.076773952	0.171427354	-6.281225992	3.36E-10	4.54E-09
ENSDARG00000055045	1145.246986	-1.420890667	0.226263248	-6.279812031	3.39E-10	4.58E-09
ENSDARG00000045898	10587.65549	-2.349289415	0.374121948	-6.279474993	3.40E-10	4.58E-09
ENSDARG00000103543	34.61091519	2.782673806	0.443137304	6.279484445	3.40E-10	4.58E-09
ENSDARG00000098226	486.429676	1.842317656	0.293540099	6.276204382	3.47E-10	4.68E-09
ENSDARG00000086453	59.28882494	2.331931394	0.371573448	6.275828926	3.48E-10	4.69E-09
ENSDARG00000044982	313.2357442	2.039410417	0.324966459	6.275756647	3.48E-10	4.69E-09
ENSDARG00000076799	2386.23951	0.864349923	0.137764851	6.274096178	3.52E-10	4.73E-09
ENSDARG00000100223	3508.263032	-1.472592175	0.234765088	-6.272619948	3.55E-10	4.78E-09
ENSDARG00000099851	537.6437154	0.842973507	0.13439551	6.272333863	3.56E-10	4.78E-09
ENSDARG00000062199	245.4979642	1.696317631	0.270514109	6.270717779	3.59E-10	4.83E-09
ENSDARG00000078529	1157.158699	1.998023148	0.318718126	6.268934793	3.64E-10	4.88E-09
ENSDARG00000013813	281.7975145	2.037926253	0.32511144	6.268392925	3.65E-10	4.90E-09
ENSDARG00000076401	508.4573164	1.972327579	0.314699821	6.267329834	3.67E-10	4.93E-09
ENSDARG00000042282	1707.890177	-1.368474126	0.218405654	-6.265744969	3.71E-10	4.98E-09
ENSDARG00000044261	9164.623779	-1.494623988	0.238544066	-6.265609598	3.71E-10	4.98E-09
ENSDARG00000086903	31.45703332	-2.385286331	0.380827132	-6.263435896	3.77E-10	5.05E-09
ENSDARG00000058270	2239.117665	-1.032753379	0.164930383	-6.261753342	3.81E-10	5.09E-09
ENSDARG00000097648	680.2503224	2.019761659	0.322553604	6.261786046	3.81E-10	5.09E-09
ENSDARG00000030614	3738.223637	1.942201572	0.310214831	6.260827585	3.83E-10	5.12E-09
ENSDARG00000070404	605.0716603	-0.99599036	0.159101582	-6.260090861	3.85E-10	5.14E-09
ENSDARG00000077018	789.3568031	1.999499387	0.319411297	6.25995199	3.85E-10	5.15E-09
ENSDARG00000077228	377.2317791	2.147481641	0.343059308	6.259797044	3.85E-10	5.15E-09
ENSDARG00000058445	62.61403371	2.715883455	0.433895883	6.259297591	3.87E-10	5.16E-09
ENSDARG00000010267	438.8039584	1.914905198	0.305962627	6.258624507	3.88E-10	5.18E-09
ENSDARG00000040027	325.467464	0.948829163	0.151613321	6.258217668	3.89E-10	5.19E-09
ENSDARG00000102690	484.8935491	1.597302034	0.255251075	6.257768095	3.91E-10	5.20E-09
ENSDARG00000002445	2451.799764	1.089869347	0.174207982	6.256138972	3.95E-10	5.26E-09
ENSDARG00000067719	589.2144197	-1.500801333	0.239901636	-6.255902866	3.95E-10	5.26E-09
ENSDARG00000045580	2544.508923	-1.673811576	0.267581013	-6.255345091	3.97E-10	5.28E-09
ENSDARG00000021896	882.6663361	-0.969497808	0.154988117	-6.255304127	3.97E-10	5.28E-09
ENSDARG00000019516	145.6752413	-1.383280823	0.221231206	-6.252647834	4.04E-10	5.36E-09
ENSDARG00000070958	478.2635499	-0.974597723	0.155897821	-6.251515986	4.06E-10	5.40E-09
ENSDARG00000079204	165.7524244	2.399251989	0.383809041	6.251160694	4.07E-10	5.41E-09
ENSDARG00000059693	699.8743311	0.900440026	0.144048221	6.250962503	4.08E-10	5.41E-09
ENSDARG00000056618	172.0527757	1.908610533	0.305331066	6.250954287	4.08E-10	5.41E-09
ENSDARG00000016864	4455.13965	-0.84118739	0.134585488	-6.250208711	4.10E-10	5.43E-09
ENSDARG00000090418	544.3215089	-1.302699647	0.20845209	-6.249395949	4.12E-10	5.46E-09
ENSDARG00000057984	1005.420084	-1.630149992	0.260856594	-6.249219027	4.13E-10	5.46E-09
ENSDARG00000104992	439.8197668	-1.278804281	0.204648896	-6.248771958	4.14E-10	5.47E-09
ENSDARG00000088232	238.2969601	-1.371374535	0.21948957	-6.248016869	4.16E-10	5.50E-09
ENSDARG00000055100	1797.532665	1.856996179	0.297214954	6.247990407	4.16E-10	5.50E-09
ENSDARG00000025904	3849.308666	-0.775363691	0.124125336	-6.246619096	4.19E-10	5.54E-09
ENSDARG00000070148	221.5151047	2.163051898	0.346422303	6.243974139	4.27E-10	5.63E-09
ENSDARG00000020123	713.6912151	-0.808916217	0.129569	-6.243130821	4.29E-10	5.66E-09
ENSDARG00000101054	1077.020884	2.057994549	0.329684277	6.242319379	4.31E-10	5.69E-09
ENSDARG00000087657	823.2387897	1.300711241	0.20850881	6.238159634	4.43E-10	5.84E-09
ENSDARG00000087798	153.1881682	2.379283427	0.381463672	6.237247734	4.45E-10	5.87E-09
ENSDARG00000024017	345.2727458	2.123099476	0.340404238	6.236994844	4.46E-10	5.87E-09
ENSDARG00000013031	9073.514599	0.864092099	0.138544921	6.236909262	4.46E-10	5.87E-09
ENSDARG00000101485	30.08092529	2.882770951	0.462290531	6.235842526	4.49E-10	5.91E-09
ENSDARG00000069425	1500.092324	1.263938713	0.202707883	6.235271629	4.51E-10	5.93E-09
ENSDARG00000089756	356.3426224	-1.549966193	0.248606186	-6.234624412	4.53E-10	5.95E-09
ENSDARG00000098204	166.3607853	-2.087160981	0.334776588	-6.234489082	4.53E-10	5.95E-09
ENSDARG00000034522	321.6663781	1.929468095	0.309501962	6.234106186	4.54E-10	5.96E-09
ENSDARG00000004302	272.5264026	2.09503369	0.336170382	6.232059104	4.60E-10	6.04E-09
ENSDARG00000001234	468.5485839	-1.006211668	0.161474363	-6.231402008	4.62E-10	6.06E-09
ENSDARG00000054890	111.440403	1.585501041	0.254438344	6.231376194	4.62E-10	6.06E-09
ENSDARG00000052124	1106.272013	0.68840832	0.110474513	6.231376819	4.62E-10	6.06E-09
ENSDARG00000076703	856.8793596	0.993418923	0.159435583	6.230848231	4.64E-10	6.07E-09
ENSDARG00000073723	349.7697471	-1.510591648	0.242450752	-6.23050923	4.65E-10	6.08E-09
ENSDARG00000012896	632.0391597	1.78887989	0.287201635	6.228654963	4.70E-10	6.15E-09
ENSDARG00000078169	282.8211438	2.099141641	0.337032192	6.22831198	4.71E-10	6.16E-09
ENSDARG00000014569	7888.267961	0.834720318	0.134093347	6.224919688	4.82E-10	6.29E-09
ENSDARG00000061885	1817.561942	-1.224055651	0.196730134	-6.222003855	4.91E-10	6.41E-09
ENSDARG00000016443	34150.4234	-0.871799899	0.140114851	-6.222037811	4.91E-10	6.41E-09
ENSDARG00000022832	723.010731	-0.967508614	0.155510089	-6.221516696	4.92E-10	6.42E-09
ENSDARG00000100308	417.2006149	1.373133994	0.220724925	6.221019192	4.94E-10	6.44E-09
ENSDARG00000014287	1032.290328	2.083397952	0.334979789	6.219473585	4.99E-10	6.50E-09
ENSDARG00000104659	926.3357393	-1.123880196	0.180729424	-6.218578983	5.02E-10	6.53E-09
ENSDARG00000077912	782.1267876	1.231877389	0.198167469	6.216345163	5.09E-10	6.62E-09
ENSDARG00000003607	3387.25571	-0.79946726	0.128622545	-6.215607547	5.11E-10	6.65E-09
ENSDARG00000030949	3177.384596	-1.120049419	0.180271402	-6.213128698	5.19E-10	6.75E-09
ENSDARG00000069175	2683.582178	-0.781273831	0.125759742	-6.212431898	5.22E-10	6.78E-09
ENSDARG00000100952	436.6198791	1.435792425	0.231136764	6.211873881	5.24E-10	6.80E-09
ENSDARG00000078998	288.3764387	2.057623147	0.331263236	6.211444323	5.25E-10	6.82E-09
ENSDARG00000075295	239.3964487	2.038096018	0.328139352	6.211068578	5.26E-10	6.83E-09
ENSDARG00000098420	164.7588019	-2.007823938	0.323320322	-6.21001465	5.30E-10	6.87E-09
ENSDARG00000053262	1157.914488	1.328541464	0.213958471	6.209342674	5.32E-10	6.90E-09
ENSDARG00000105393	40.19139758	-2.309850497	0.37208339	-6.207883929	5.37E-10	6.96E-09
ENSDARG00000079009	1696.584751	-0.852201195	0.13729747	-6.206969417	5.40E-10	6.99E-09
ENSDARG00000002546	1196.971387	1.902813051	0.306615904	6.205852419	5.44E-10	7.04E-09
ENSDARG00000096786	109.8981517	-2.166608664	0.349126501	-6.205798354	5.44E-10	7.04E-09
ENSDARG00000035352	792.8731308	1.222940764	0.197076522	6.205410739	5.46E-10	7.05E-09
ENSDARG00000089302	8526.73396	0.814745151	0.131295713	6.205420819	5.46E-10	7.05E-09
ENSDARG00000010478	931.9605364	1.481532174	0.238753509	6.205279161	5.46E-10	7.05E-09
ENSDARG00000102146	337.6517727	-1.515538099	0.24423662	-6.205204198	5.46E-10	7.05E-09
ENSDARG00000001889	18426.83229	1.670168924	0.269176174	6.204742793	5.48E-10	7.07E-09
ENSDARG00000012745	311.5059331	-1.371768877	0.221098847	-6.204323966	5.49E-10	7.08E-09
ENSDARG00000037018	1634.229953	-0.806740363	0.130034784	-6.204035067	5.50E-10	7.09E-09
ENSDARG00000058746	1630.601801	-0.591285418	0.095305576	-6.204100972	5.50E-10	7.09E-09
ENSDARG00000100985	102.209935	-1.479803533	0.238539684	-6.203594762	5.52E-10	7.10E-09
ENSDARG00000088123	1906.338241	-0.58054583	0.093613373	-6.201526662	5.59E-10	7.19E-09
ENSDARG00000043729	94.89461314	3.601474307	0.580788797	6.20100512	5.61E-10	7.21E-09
ENSDARG00000007250	740.6563564	0.775514307	0.125088558	6.199722153	5.66E-10	7.27E-09
ENSDARG00000053248	1147.806841	2.156190622	0.347944345	6.196941128	5.76E-10	7.40E-09
ENSDARG00000026513	165.7118704	2.362976447	0.381344452	6.19643588	5.78E-10	7.42E-09
ENSDARG00000099850	657.1515769	2.11239004	0.340996221	6.194760856	5.84E-10	7.49E-09
ENSDARG00000023542	791.8401827	1.095973486	0.176931513	6.194337392	5.85E-10	7.50E-09
ENSDARG00000094281	266.2400926	-1.63880295	0.264563906	-6.194355751	5.85E-10	7.50E-09
ENSDARG00000041607	1732.671091	-1.58215737	0.255445717	-6.193712643	5.88E-10	7.53E-09
ENSDARG00000060946	515.5505667	-1.893978916	0.306011469	-6.189241598	6.05E-10	7.74E-09
ENSDARG00000045639	7647.250977	1.9863689	0.320971866	6.1886075	6.07E-10	7.77E-09
ENSDARG00000019302	1630.142836	0.82140356	0.132732444	6.18841584	6.08E-10	7.77E-09
ENSDARG00000045094	371.1455376	-1.256378652	0.203030975	-6.188113169	6.09E-10	7.78E-09
ENSDARG00000099446	1871.277093	2.044533576	0.330403584	6.187988492	6.09E-10	7.79E-09
ENSDARG00000089877	913.3538648	1.601956745	0.258988039	6.18544683	6.19E-10	7.91E-09
ENSDARG00000040045	2422.305822	-1.507832621	0.243795624	-6.184822346	6.22E-10	7.94E-09
ENSDARG00000021345	30.23810491	2.869164045	0.463946625	6.184254585	6.24E-10	7.96E-09
ENSDARG00000017799	496.0407703	-1.327312026	0.214645521	-6.183739686	6.26E-10	7.98E-09
ENSDARG00000100954	1898.712407	-0.97624801	0.157895377	-6.182878996	6.29E-10	8.02E-09
ENSDARG00000078056	233.9621165	1.945805491	0.314729716	6.182465114	6.31E-10	8.04E-09
ENSDARG00000102415	17118.39025	-1.900437832	0.307426205	-6.18176916	6.34E-10	8.07E-09
ENSDARG00000061798	1024.044905	-1.104629305	0.178701927	-6.181406804	6.35E-10	8.09E-09
ENSDARG00000045447	969.8613706	1.963708757	0.317727585	6.180479273	6.39E-10	8.13E-09
ENSDARG00000001729	4656.420833	-0.455006999	0.073632276	-6.179450381	6.43E-10	8.18E-09
ENSDARG00000005927	899.0564039	-1.027145511	0.166234474	-6.178895897	6.46E-10	8.20E-09
ENSDARG00000105005	7.984219597	3.480950455	0.563355855	6.178954964	6.45E-10	8.20E-09
ENSDARG00000061778	1921.661376	1.792592842	0.290119991	6.178798071	6.46E-10	8.20E-09
ENSDARG00000060113	2415.500495	-1.651295879	0.267336272	-6.176849353	6.54E-10	8.30E-09
ENSDARG00000033447	584.20093	1.7755129	0.287561301	6.174380528	6.64E-10	8.42E-09
ENSDARG00000099113	417.7003892	1.057987166	0.171349089	6.174454564	6.64E-10	8.42E-09
ENSDARG00000037154	281.1465462	-1.077000668	0.174438019	-6.174116603	6.65E-10	8.43E-09
ENSDARG00000045750	322.7706753	2.360722643	0.382409334	6.173287187	6.69E-10	8.47E-09
ENSDARG00000007955	6399.693362	-0.984129053	0.159421945	-6.173109066	6.70E-10	8.47E-09
ENSDARG00000042856	555.8541746	-0.987468919	0.159966979	-6.172954725	6.70E-10	8.48E-09
ENSDARG00000094112	102.2356155	1.96811777	0.318849065	6.172568738	6.72E-10	8.49E-09
ENSDARG00000070266	1533.857781	1.769943494	0.286751242	6.172400449	6.73E-10	8.50E-09
ENSDARG00000061970	225.4102197	-1.562267312	0.253107156	-6.172355367	6.73E-10	8.50E-09
ENSDARG00000016505	341.8889582	-1.186751529	0.192313158	-6.170932567	6.79E-10	8.57E-09
ENSDARG00000069192	1255.415037	-1.588177982	0.25739823	-6.170120048	6.82E-10	8.61E-09
ENSDARG00000042974	2388.83903	2.038716767	0.330461787	6.169296572	6.86E-10	8.65E-09
ENSDARG00000070539	377.8730616	2.079190072	0.337072056	6.168384585	6.90E-10	8.69E-09
ENSDARG00000076466	1412.508829	-0.795700386	0.129046294	-6.166007251	7.00E-10	8.82E-09
ENSDARG00000093374	10119.515	-0.949018597	0.153914635	-6.165876266	7.01E-10	8.82E-09
ENSDARG00000058154	689.2560431	1.820731033	0.295305823	6.165577824	7.02E-10	8.84E-09
ENSDARG00000053449	907.3872303	1.828007242	0.296524944	6.164767171	7.06E-10	8.88E-09
ENSDARG00000032997	1486.671433	-0.939472314	0.152396189	-6.164670632	7.06E-10	8.88E-09
ENSDARG00000027017	219.5415082	-1.260820386	0.204563315	-6.1634726	7.12E-10	8.94E-09
ENSDARG00000002635	391.8491377	2.153481465	0.349392688	6.163498941	7.12E-10	8.94E-09
ENSDARG00000028521	90.80192765	1.989242054	0.322756455	6.163291317	7.12E-10	8.94E-09
ENSDARG00000103591	137.1241469	2.34491244	0.380475449	6.163111043	7.13E-10	8.95E-09
ENSDARG00000102580	176.0593199	-1.61199061	0.261617568	-6.161629834	7.20E-10	9.03E-09
ENSDARG00000101888	301.9022479	0.923085836	0.14981554	6.16148257	7.21E-10	9.03E-09
ENSDARG00000102430	155.0060925	2.39965549	0.389515579	6.16061493	7.25E-10	9.08E-09
ENSDARG00000061941	411.7796237	-1.337327172	0.217084036	-6.160412327	7.26E-10	9.08E-09
ENSDARG00000004372	1249.954887	-0.734288197	0.119208148	-6.159714833	7.29E-10	9.12E-09
ENSDARG00000026820	63.26101913	2.395036111	0.388894869	6.158569588	7.34E-10	9.18E-09
ENSDARG00000044719	1240.255355	2.081277613	0.337959345	6.158366809	7.35E-10	9.18E-09
ENSDARG00000093797	12.89635688	3.162451723	0.513514681	6.158444615	7.35E-10	9.18E-09
ENSDARG00000090036	313.4219241	-1.354159919	0.219959444	-6.156407257	7.44E-10	9.29E-09
ENSDARG00000075542	5021.802	1.472843472	0.239275447	6.155430872	7.49E-10	9.34E-09
ENSDARG00000007693	2716.59043	-0.916269127	0.148911119	-6.153127662	7.60E-10	9.48E-09
ENSDARG00000028552	318.7491179	1.925509466	0.312965491	6.152465759	7.63E-10	9.51E-09
ENSDARG00000040926	5037.752118	1.15587608	0.187981036	6.148897277	7.80E-10	9.72E-09
ENSDARG00000076135	918.688393	1.49541025	0.243208768	6.148669155	7.81E-10	9.73E-09
ENSDARG00000074034	436.3917914	1.375088273	0.22364817	6.148444098	7.82E-10	9.74E-09
ENSDARG00000071498	1355.297624	-1.610702532	0.261987843	-6.148004854	7.85E-10	9.76E-09
ENSDARG00000104656	387.3471112	-1.684539401	0.274064511	-6.146506888	7.92E-10	9.85E-09
ENSDARG00000095754	233.6744177	1.576714149	0.256586388	6.144964128	8.00E-10	9.94E-09
ENSDARG00000037498	453.9140522	1.941381298	0.315927715	6.145017375	8.00E-10	9.94E-09
ENSDARG00000076310	193.9246828	2.075273922	0.337729388	6.144783354	8.01E-10	9.94E-09
ENSDARG00000076544	664.0700303	0.943635361	0.153572472	6.14456059	8.02E-10	9.95E-09
ENSDARG00000087863	69.23261772	2.554688374	0.415864349	6.143080976	8.09E-10	1.00E-08
ENSDARG00000062429	18.48706477	3.27973984	0.534016882	6.14164074	8.17E-10	1.01E-08
ENSDARG00000101645	85.82201885	1.792550489	0.291876076	6.141477961	8.18E-10	1.01E-08
ENSDARG00000013533	352.3641145	1.629384834	0.265363012	6.140210803	8.24E-10	1.02E-08
ENSDARG00000105003	237.2645903	2.111404654	0.344146157	6.135197534	8.51E-10	1.05E-08
ENSDARG00000053583	409.024023	1.838493668	0.299841367	6.131554444	8.70E-10	1.08E-08
ENSDARG00000035340	541.8684259	2.107492004	0.343772727	6.130480516	8.76E-10	1.08E-08
ENSDARG00000032571	344.769572	-1.578893782	0.257571579	-6.12992235	8.79E-10	1.09E-08
ENSDARG00000056108	2011.148501	1.163735887	0.189892682	6.128387233	8.88E-10	1.10E-08
ENSDARG00000060554	1838.309904	-0.92605707	0.151116855	-6.128085914	8.89E-10	1.10E-08
ENSDARG00000070567	1735.859387	1.988567634	0.324555451	6.127050482	8.95E-10	1.10E-08
ENSDARG00000061391	576.4456183	-1.209544276	0.197409473	-6.127083245	8.95E-10	1.10E-08
ENSDARG00000012593	7290.940429	-0.878771544	0.14342281	-6.127139357	8.95E-10	1.10E-08
ENSDARG00000101744	2821.968332	0.861656509	0.140704655	6.123866388	9.13E-10	1.13E-08
ENSDARG00000057983	890.1952323	-1.768513705	0.288808432	-6.123483617	9.16E-10	1.13E-08
ENSDARG00000075622	2517.143021	-1.562557929	0.255177553	-6.123414511	9.16E-10	1.13E-08
[truncated: 25,320 more rows]
