# Supplementary material for: Nuclear/cytoplasmic transport defects in BBS6 underlie congenital heart disease through perturbation of a chromatin remodeling protein
Source: PLoS Genet. 2017 Jul 28;13(7):e1006936. doi: 10.1371/journal.pgen.1006936 (PMC5550010; doi:10.1371/journal.pgen.1006936)
Supplement: S2 File — (TXT) [file pgen.1006936.s008.txt]

	baseMean	log2FoldChange	lfcSE	stat	pvalue	padj
ENSDARG00000070353	675.8987502	-2.143958601	0.196013751	-10.93779689	7.60E-28	1.67E-23
ENSDARG00000091715	439.5959569	-2.068548814	0.197805816	-10.45747214	1.35E-25	1.49E-21
ENSDARG00000094760	1391.034522	-1.715411678	0.18118409	-9.467783153	2.86E-21	1.57E-17
ENSDARG00000069988	381.6174716	-1.621705421	0.171067104	-9.479937329	2.54E-21	1.57E-17
ENSDARG00000019808	3497.27022	-1.436022195	0.154814743	-9.275745739	1.76E-20	6.46E-17
ENSDARG00000078567	442.6493101	-1.87939337	0.202306985	-9.289809575	1.55E-20	6.46E-17
ENSDARG00000019365	1105.875009	-1.56524451	0.179019408	-8.743434742	2.26E-18	7.10E-15
ENSDARG00000034677	2824.4609	-1.873330183	0.214896494	-8.717360383	2.85E-18	7.83E-15
ENSDARG00000062750	648.0039804	-2.03555078	0.235868655	-8.630018172	6.13E-18	1.50E-14
ENSDARG00000062221	339.5893904	-1.825883161	0.212635051	-8.586934052	8.93E-18	1.96E-14
ENSDARG00000056836	6821.533037	-1.226096235	0.143263197	-8.558347565	1.14E-17	2.29E-14
ENSDARG00000006314	5090.094442	-1.041119907	0.124564067	-8.358107838	6.37E-17	1.17E-13
ENSDARG00000008697	1111.206985	-1.734251556	0.208615649	-8.313142222	9.32E-17	1.58E-13
ENSDARG00000068503	1154.171656	-1.425089258	0.174368463	-8.172861283	3.01E-16	4.73E-13
ENSDARG00000053448	2436.472704	-2.546544437	0.312397116	-8.151625953	3.59E-16	5.26E-13
ENSDARG00000078072	748.6456925	-1.432724258	0.177062507	-8.091629811	5.89E-16	8.09E-13
ENSDARG00000039117	2289.325014	-1.164710327	0.144519474	-8.05919296	7.68E-16	9.93E-13
ENSDARG00000027582	7425.785932	-1.308351011	0.162570025	-8.047922826	8.42E-16	1.03E-12
ENSDARG00000012729	1291.584786	-1.319735222	0.167611348	-7.873782056	3.44E-15	3.60E-12
ENSDARG00000071010	319.8020171	-1.781700277	0.226270505	-7.874204719	3.43E-15	3.60E-12
ENSDARG00000099902	849.829544	-1.502006079	0.190632484	-7.879066831	3.30E-15	3.60E-12
ENSDARG00000034403	465.8085153	-2.404271002	0.305654909	-7.865965618	3.66E-15	3.66E-12
ENSDARG00000034211	3950.299092	-1.220707069	0.157026398	-7.77389716	7.61E-15	7.27E-12
ENSDARG00000062590	6923.631179	-1.246957475	0.161369979	-7.72732004	1.10E-14	1.01E-11
ENSDARG00000100431	2858.790425	-1.502751929	0.195304322	-7.69441207	1.42E-14	1.25E-11
ENSDARG00000070352	268.4763027	-2.292006519	0.298721139	-7.672729578	1.68E-14	1.42E-11
ENSDARG00000009401	11032.11624	-1.790134807	0.236025741	-7.584489729	3.34E-14	2.72E-11
ENSDARG00000045768	859.32874	-1.742574525	0.231051192	-7.541941278	4.63E-14	3.64E-11
ENSDARG00000054060	2082.651996	-1.24462711	0.16652918	-7.473928045	7.78E-14	5.90E-11
ENSDARG00000076673	4804.870685	-1.266453926	0.170602159	-7.423434342	1.14E-13	8.36E-11
ENSDARG00000101043	13211.04355	-1.42922422	0.194223665	-7.358651262	1.86E-13	1.32E-10
ENSDARG00000055592	2898.348631	-1.356345553	0.185594188	-7.308125139	2.71E-13	1.86E-10
ENSDARG00000071576	365.8299771	-1.498392201	0.205903608	-7.277153702	3.41E-13	2.27E-10
ENSDARG00000028098	1311.109617	-2.186227907	0.30082772	-7.267375191	3.67E-13	2.37E-10
ENSDARG00000061758	665.8955742	-0.923064408	0.127474476	-7.241170441	4.45E-13	2.79E-10
ENSDARG00000004748	1431.076324	-1.271135852	0.176146199	-7.216368314	5.34E-13	3.26E-10
ENSDARG00000027088	5529.470211	-1.750659553	0.244156914	-7.170223146	7.49E-13	4.45E-10
ENSDARG00000058381	957.5494402	-1.289553475	0.18127794	-7.1136812	1.13E-12	6.54E-10
ENSDARG00000061764	19246.71516	-1.015443169	0.143242796	-7.088964991	1.35E-12	7.62E-10
ENSDARG00000089961	601.3131598	-1.591928672	0.227717435	-6.990807136	2.73E-12	1.43E-09
ENSDARG00000009014	3237.127891	-0.943134468	0.134878405	-6.992479391	2.70E-12	1.43E-09
ENSDARG00000098777	2632.451389	-1.395863466	0.199670417	-6.990837642	2.73E-12	1.43E-09
ENSDARG00000003091	1114.908564	-1.170849772	0.168285175	-6.957533683	3.46E-12	1.74E-09
ENSDARG00000063295	16272.75377	-1.07644364	0.154803574	-6.953609733	3.56E-12	1.74E-09
ENSDARG00000096712	888.3629523	-1.982286189	0.285047734	-6.954225395	3.55E-12	1.74E-09
ENSDARG00000102631	94.52977882	-1.872131774	0.269804347	-6.938849558	3.95E-12	1.89E-09
ENSDARG00000042707	1568.307384	-1.472019435	0.2130838	-6.908171497	4.91E-12	2.26E-09
ENSDARG00000021987	4859.618032	-0.972295111	0.140760689	-6.907433576	4.93E-12	2.26E-09
ENSDARG00000104574	325.5684064	-0.970897262	0.141117919	-6.880042368	5.98E-12	2.68E-09
ENSDARG00000088514	73797.95805	-1.24175922	0.180832461	-6.866904407	6.56E-12	2.88E-09
ENSDARG00000094422	84.33184357	-1.53922747	0.22517212	-6.835781768	8.16E-12	3.52E-09
ENSDARG00000093759	201.7846985	-1.548002777	0.227745829	-6.797063142	1.07E-11	4.44E-09
ENSDARG00000063572	4425.544672	-1.250699921	0.184015528	-6.796708609	1.07E-11	4.44E-09
ENSDARG00000054616	8843.486556	-1.1508447	0.171904472	-6.694675767	2.16E-11	8.66E-09
ENSDARG00000098058	34050.9261	-1.518472271	0.226828811	-6.694353611	2.17E-11	8.66E-09
ENSDARG00000076547	838.838398	-1.374912706	0.205553511	-6.688831044	2.25E-11	8.83E-09
ENSDARG00000019549	538.2117015	-1.128981299	0.169047454	-6.678487436	2.41E-11	9.31E-09
ENSDARG00000060435	387.5168665	-1.605222665	0.241323916	-6.651734682	2.90E-11	1.09E-08
ENSDARG00000100249	182.6595484	-1.203905678	0.181014739	-6.650871004	2.91E-11	1.09E-08
ENSDARG00000006422	537.5996717	-1.212000897	0.182563069	-6.638806539	3.16E-11	1.16E-08
ENSDARG00000086056	675.1966893	-1.309502165	0.198064315	-6.61149974	3.80E-11	1.37E-08
ENSDARG00000012341	4220.8246	-1.322930298	0.200635238	-6.593708607	4.29E-11	1.52E-08
ENSDARG00000056767	519.0773258	-1.520164382	0.23091938	-6.583095706	4.61E-11	1.61E-08
ENSDARG00000090156	453.636371	-1.475732723	0.224389176	-6.576666255	4.81E-11	1.65E-08
ENSDARG00000044132	3675.155328	-0.849860884	0.129482484	-6.563520056	5.26E-11	1.78E-08
ENSDARG00000104200	1155.042139	-1.429723355	0.218080056	-6.555956464	5.53E-11	1.84E-08
ENSDARG00000103917	2685.730187	-1.431240708	0.21866393	-6.545390045	5.93E-11	1.95E-08
ENSDARG00000073723	349.7697471	-1.582552856	0.241898122	-6.542228787	6.06E-11	1.96E-08
ENSDARG00000059719	67.67011131	-2.059645039	0.317100252	-6.495248834	8.29E-11	2.64E-08
ENSDARG00000035018	4407.135119	-1.188384719	0.183175315	-6.487690336	8.72E-11	2.74E-08
ENSDARG00000089004	187.3232932	-1.344538898	0.209865021	-6.40668413	1.49E-10	4.60E-08
ENSDARG00000054137	1080.420198	-0.913453863	0.14310498	-6.383103237	1.74E-10	5.30E-08
ENSDARG00000043482	358.1445599	-1.641411487	0.257435103	-6.376020484	1.82E-10	5.47E-08
ENSDARG00000061231	1263.635283	-1.627047871	0.255311929	-6.372784371	1.86E-10	5.51E-08
ENSDARG00000041119	2458.401106	-1.266593417	0.199014846	-6.364316251	1.96E-10	5.75E-08
ENSDARG00000074126	220.7087292	-1.574544101	0.248127702	-6.345700584	2.21E-10	6.40E-08
ENSDARG00000056873	26926.61769	-1.300783101	0.205098807	-6.342226563	2.26E-10	6.47E-08
ENSDARG00000017246	722.2463478	-1.798798357	0.283845335	-6.337248267	2.34E-10	6.59E-08
ENSDARG00000087492	101.2953738	-1.477978116	0.235097105	-6.286670855	3.24E-10	9.03E-08
ENSDARG00000103515	3793.51248	-1.145134443	0.182608117	-6.270994212	3.59E-10	9.86E-08
ENSDARG00000099137	1404.071194	-1.278223205	0.203920361	-6.268247055	3.65E-10	9.91E-08
ENSDARG00000070651	1120.824612	-0.971077439	0.155042158	-6.263312208	3.77E-10	1.01E-07
ENSDARG00000042055	338.787652	-1.490818774	0.238137397	-6.260330342	3.84E-10	1.02E-07
ENSDARG00000035178	544.1306133	-1.404832518	0.224545573	-6.256335853	3.94E-10	1.03E-07
ENSDARG00000077573	67.51100527	-1.53381376	0.245839292	-6.239091182	4.40E-10	1.14E-07
ENSDARG00000012405	291480.6206	-1.258649566	0.202060823	-6.229062867	4.69E-10	1.19E-07
ENSDARG00000055118	215.0153899	-1.393730532	0.223784236	-6.228010325	4.72E-10	1.19E-07
ENSDARG00000075441	1595.637306	-1.482079507	0.238077621	-6.225194536	4.81E-10	1.20E-07
ENSDARG00000102580	176.0593199	-1.621506177	0.260796478	-6.217515621	5.05E-10	1.25E-07
ENSDARG00000098481	789.1374706	-1.404081044	0.226637525	-6.195271694	5.82E-10	1.39E-07
ENSDARG00000037476	531.7019954	-0.875359023	0.141248734	-6.197287584	5.74E-10	1.39E-07
ENSDARG00000089885	610.8324212	-1.244912899	0.200897732	-6.196749402	5.76E-10	1.39E-07
ENSDARG00000034836	1746.822842	-1.362703186	0.22033543	-6.18467573	6.22E-10	1.47E-07
ENSDARG00000051975	1171.699959	-1.062683383	0.17190987	-6.181631005	6.34E-10	1.48E-07
ENSDARG00000008403	262.4691503	-1.547139544	0.250745024	-6.170170478	6.82E-10	1.58E-07
ENSDARG00000058693	8472.519129	-1.137257892	0.184545433	-6.162481917	7.16E-10	1.64E-07
ENSDARG00000034503	864.6564388	-1.6114325	0.263018548	-6.126687698	8.97E-10	2.03E-07
ENSDARG00000031782	2142.980077	-0.98570238	0.160960173	-6.123889928	9.13E-10	2.05E-07
ENSDARG00000051873	139.1523256	-2.079795342	0.340160909	-6.114151529	9.71E-10	2.16E-07
ENSDARG00000003399	447.8060525	-0.901294393	0.147628482	-6.105152462	1.03E-09	2.26E-07
ENSDARG00000100630	4547.04678	-1.245923991	0.204197728	-6.101556595	1.05E-09	2.29E-07
ENSDARG00000014465	1414.762955	-1.206604107	0.198117809	-6.090336417	1.13E-09	2.43E-07
ENSDARG00000079245	87.23789327	-1.643510071	0.270758717	-6.070017201	1.28E-09	2.71E-07
ENSDARG00000075045	131.5359877	-1.715741888	0.282665074	-6.069875787	1.28E-09	2.71E-07
ENSDARG00000073753	1062.30726	-0.6119068	0.101394522	-6.034909869	1.59E-09	3.33E-07
ENSDARG00000014670	1242.365202	-1.135830317	0.188362594	-6.030020559	1.64E-09	3.40E-07
ENSDARG00000042231	146.7572401	-1.539728174	0.255610686	-6.023723806	1.70E-09	3.50E-07
ENSDARG00000078518	1163.416047	-1.188845915	0.19811548	-6.000772462	1.96E-09	4.00E-07
ENSDARG00000055514	24929.0134	-1.406423329	0.234858813	-5.98837792	2.12E-09	4.27E-07
ENSDARG00000003216	7005.080301	-1.336183228	0.223544102	-5.97726898	2.27E-09	4.53E-07
ENSDARG00000004658	3300.567183	-1.189592502	0.199201049	-5.971818455	2.35E-09	4.61E-07
ENSDARG00000051861	2720.095805	-1.374097151	0.230100797	-5.971718356	2.35E-09	4.61E-07
ENSDARG00000100698	595.6963205	-0.915050318	0.153802207	-5.949526564	2.69E-09	5.23E-07
ENSDARG00000033953	162.2779917	-1.188549679	0.199838477	-5.947551727	2.72E-09	5.25E-07
ENSDARG00000026726	13523.58636	-1.391604423	0.234154889	-5.943093612	2.80E-09	5.35E-07
ENSDARG00000042732	1203.091896	-0.851852541	0.143451661	-5.938255001	2.88E-09	5.46E-07
ENSDARG00000101164	624.2391072	-1.754292556	0.295712907	-5.932417941	2.99E-09	5.61E-07
ENSDARG00000091801	1533.482705	-1.406464466	0.237583812	-5.919866561	3.22E-09	6.00E-07
ENSDARG00000024116	810.4211458	-1.273844405	0.215359436	-5.914969069	3.32E-09	6.13E-07
ENSDARG00000069946	1224.836347	-1.345249747	0.227483376	-5.913617832	3.35E-09	6.13E-07
ENSDARG00000043010	966.6994214	-0.949589137	0.16066833	-5.910244628	3.42E-09	6.21E-07
ENSDARG00000045947	1524.096285	-1.260760994	0.213914419	-5.8937635	3.77E-09	6.80E-07
ENSDARG00000077419	397.6586055	-1.315482088	0.2235341	-5.884928018	3.98E-09	7.06E-07
ENSDARG00000079302	76875.375	-1.217238256	0.206827254	-5.885289445	3.97E-09	7.06E-07
ENSDARG00000075622	2517.143021	-1.500733911	0.255131849	-5.88218962	4.05E-09	7.12E-07
ENSDARG00000103193	111.0103894	-1.167028211	0.19860969	-5.875988278	4.20E-09	7.28E-07
ENSDARG00000062632	1101.82904	-1.646451699	0.280167135	-5.876676791	4.19E-09	7.28E-07
ENSDARG00000105590	4714.041307	-1.218214359	0.207424631	-5.873045791	4.28E-09	7.35E-07
ENSDARG00000052413	196.9370273	-1.542707848	0.262922084	-5.867547616	4.42E-09	7.54E-07
ENSDARG00000021374	1833.96759	-0.965459844	0.164834497	-5.857146767	4.71E-09	7.96E-07
ENSDARG00000105274	81103.75014	-1.308968202	0.223641915	-5.852964551	4.83E-09	8.10E-07
ENSDARG00000102777	2391.111574	-1.757127597	0.300401779	-5.849258294	4.94E-09	8.22E-07
ENSDARG00000076146	186.61385	-1.580552117	0.27046521	-5.843827818	5.10E-09	8.43E-07
ENSDARG00000059123	1476.359346	-1.172268926	0.200837828	-5.83689308	5.32E-09	8.73E-07
ENSDARG00000078362	2556.918024	-0.811968916	0.139155633	-5.8349698	5.38E-09	8.76E-07
ENSDARG00000073810	581.6990506	-1.292987409	0.22165101	-5.833437934	5.43E-09	8.78E-07
ENSDARG00000006588	624.7727634	-1.612393963	0.27655277	-5.83033019	5.53E-09	8.88E-07
ENSDARG00000039406	229.7589275	-1.404362601	0.241202874	-5.822329477	5.80E-09	9.18E-07
ENSDARG00000091699	3828.086754	-1.141374564	0.196000367	-5.823328718	5.77E-09	9.18E-07
ENSDARG00000088975	1758.846837	-0.883448007	0.151806579	-5.819563386	5.90E-09	9.26E-07
ENSDARG00000078832	77.19054401	-1.586559116	0.273049446	-5.810519455	6.23E-09	9.64E-07
ENSDARG00000097959	39730.61765	-1.542861201	0.265513467	-5.810858546	6.22E-09	9.64E-07
ENSDARG00000095147	5098.813255	-1.343474112	0.231460309	-5.804339058	6.46E-09	9.93E-07
ENSDARG00000061391	576.4456183	-1.139898592	0.197127051	-5.782557926	7.36E-09	1.12E-06
ENSDARG00000057590	519.8722056	-1.333838074	0.230853	-5.77786762	7.57E-09	1.15E-06
ENSDARG00000014340	541.8539081	-1.14085627	0.197595644	-5.773691385	7.76E-09	1.17E-06
ENSDARG00000052610	227.9017284	0.863143085	0.149672974	5.766859995	8.08E-09	1.21E-06
ENSDARG00000092141	167.8232724	-1.453999995	0.252187545	-5.765550371	8.14E-09	1.21E-06
ENSDARG00000054170	82.39406165	-1.762177137	0.305735796	-5.763725273	8.23E-09	1.21E-06
ENSDARG00000044094	642.497939	-1.366213977	0.237144768	-5.761096864	8.36E-09	1.22E-06
ENSDARG00000034943	1336.536538	-0.94633004	0.164545947	-5.75115983	8.86E-09	1.29E-06
ENSDARG00000059026	187.6016712	-1.838984388	0.319786199	-5.750668404	8.89E-09	1.29E-06
ENSDARG00000055439	1670.177275	-1.027943764	0.178893698	-5.746115003	9.13E-09	1.31E-06
ENSDARG00000021021	1109.886594	-0.801480128	0.139500344	-5.745363089	9.17E-09	1.31E-06
ENSDARG00000086874	750.5526795	-1.192405954	0.207610566	-5.743474324	9.28E-09	1.32E-06
ENSDARG00000008886	2554.041553	-0.941786688	0.16404997	-5.740852544	9.42E-09	1.33E-06
ENSDARG00000027017	219.5415082	-1.170346931	0.203913872	-5.739417908	9.50E-09	1.33E-06
ENSDARG00000074002	1839.129739	-1.127429552	0.196670207	-5.732589426	9.89E-09	1.38E-06
ENSDARG00000062974	271.4247025	-1.484980694	0.259760045	-5.716740209	1.09E-08	1.50E-06
ENSDARG00000045980	4579.782687	-1.579019308	0.276328538	-5.714282416	1.10E-08	1.51E-06
ENSDARG00000062929	575.287208	-1.020219358	0.178544834	-5.714079393	1.10E-08	1.51E-06
ENSDARG00000096545	71.05796202	-1.67096304	0.292532216	-5.712065025	1.12E-08	1.51E-06
ENSDARG00000060980	1175.526678	-1.136162525	0.199201573	-5.703582095	1.17E-08	1.58E-06
ENSDARG00000105625	163.9467177	-1.608707835	0.282207073	-5.700451857	1.19E-08	1.59E-06
ENSDARG00000014577	738.4602248	-0.902971129	0.158378241	-5.701358483	1.19E-08	1.59E-06
ENSDARG00000069476	2968.072796	-1.149341819	0.201863824	-5.693649289	1.24E-08	1.65E-06
ENSDARG00000104992	439.8197668	-1.160685113	0.204369283	-5.679352087	1.35E-08	1.78E-06
ENSDARG00000105491	1711.286248	-0.919038633	0.161937162	-5.675279371	1.38E-08	1.81E-06
ENSDARG00000039512	343.6382069	-1.09190521	0.192590951	-5.669556152	1.43E-08	1.86E-06
ENSDARG00000071304	136.5257081	-1.437122303	0.253613749	-5.666578834	1.46E-08	1.88E-06
ENSDARG00000100712	1442.812301	-1.059868966	0.187668502	-5.647559162	1.63E-08	2.08E-06
ENSDARG00000094678	94.96140219	-1.462972247	0.259014547	-5.648224266	1.62E-08	2.08E-06
ENSDARG00000040100	211.673478	-1.39466741	0.247087254	-5.644432831	1.66E-08	2.11E-06
ENSDARG00000076945	1927.751381	-1.032731297	0.183152187	-5.638651207	1.71E-08	2.16E-06
ENSDARG00000075253	920.1674667	-0.670809823	0.118984211	-5.637805377	1.72E-08	2.16E-06
ENSDARG00000052089	95.40827241	-1.818509145	0.323539042	-5.620679151	1.90E-08	2.38E-06
ENSDARG00000104651	330.2572092	-1.02539456	0.182988077	-5.603614058	2.10E-08	2.61E-06
ENSDARG00000097006	421.4914157	-1.340388574	0.239402437	-5.59889277	2.16E-08	2.65E-06
ENSDARG00000051896	157.6794224	-1.484773799	0.265183744	-5.599037762	2.16E-08	2.65E-06
ENSDARG00000093476	76.66910082	-1.590463609	0.284233008	-5.595633032	2.20E-08	2.67E-06
ENSDARG00000079175	1025.531613	-1.355614467	0.242358783	-5.593420014	2.23E-08	2.67E-06
ENSDARG00000103666	110.3114077	-1.762475723	0.315076221	-5.593807487	2.22E-08	2.67E-06
ENSDARG00000073792	354.0612039	0.926891508	0.16570869	5.593499718	2.23E-08	2.67E-06
ENSDARG00000098315	588.0804142	-1.89027391	0.338186195	-5.589447284	2.28E-08	2.72E-06
ENSDARG00000095615	616.629275	-1.899012664	0.340031228	-5.584818417	2.34E-08	2.77E-06
ENSDARG00000092379	85.48031968	-1.218979678	0.218255687	-5.585099266	2.34E-08	2.77E-06
ENSDARG00000103981	3127.414048	-1.065374617	0.190995397	-5.578012001	2.43E-08	2.86E-06
ENSDARG00000099533	136.4822409	-1.835541434	0.329353747	-5.573160927	2.50E-08	2.93E-06
ENSDARG00000014496	289.5034211	-1.476003426	0.264901405	-5.571897306	2.52E-08	2.93E-06
ENSDARG00000041505	1915.700041	-1.135515526	0.204119216	-5.563001598	2.65E-08	3.07E-06
ENSDARG00000028396	773.7405233	-1.254609805	0.225941351	-5.552811826	2.81E-08	3.24E-06
ENSDARG00000044261	9164.623779	-1.322968947	0.238536498	-5.546190867	2.92E-08	3.34E-06
ENSDARG00000059177	1520.822522	-0.796622786	0.143735606	-5.542278703	2.99E-08	3.40E-06
ENSDARG00000078619	2134.696511	-1.270502672	0.229467645	-5.536739934	3.08E-08	3.48E-06
ENSDARG00000016364	569.9612643	-1.211912178	0.218900697	-5.536355958	3.09E-08	3.48E-06
ENSDARG00000061021	189.6436238	-1.137399645	0.205973186	-5.522076278	3.35E-08	3.76E-06
ENSDARG00000087093	1020.799951	-1.337493718	0.242490156	-5.515661915	3.47E-08	3.88E-06
ENSDARG00000043770	76.58777678	-2.264547936	0.410787456	-5.512699829	3.53E-08	3.92E-06
ENSDARG00000015559	4942.444533	-0.906285842	0.164574442	-5.506844394	3.65E-08	4.04E-06
ENSDARG00000063435	477.7778959	-1.081227368	0.196595962	-5.499743517	3.80E-08	4.18E-06
ENSDARG00000056152	830.9024863	-0.779640814	0.141972854	-5.491478079	3.99E-08	4.31E-06
ENSDARG00000019601	3536.79205	-0.980136584	0.178504801	-5.490813575	4.00E-08	4.31E-06
ENSDARG00000103117	645.7159115	-1.258205852	0.22912583	-5.491331345	3.99E-08	4.31E-06
ENSDARG00000054515	179.1626702	-1.74173115	0.317103958	-5.492618773	3.96E-08	4.31E-06
ENSDARG00000086254	399.6501092	-1.374329962	0.25123251	-5.470350795	4.49E-08	4.82E-06
ENSDARG00000033566	717.8074216	-1.467714334	0.268922922	-5.457750962	4.82E-08	5.15E-06
ENSDARG00000045262	5695.379714	-1.301294352	0.238475954	-5.456710959	4.85E-08	5.15E-06
ENSDARG00000046053	122.8985373	-0.998485438	0.183142703	-5.451953157	4.98E-08	5.27E-06
ENSDARG00000004877	1030.013827	-0.67127746	0.123161545	-5.450381929	5.03E-08	5.29E-06
ENSDARG00000025254	12957.31609	-1.297761113	0.238563984	-5.439886983	5.33E-08	5.58E-06
ENSDARG00000077836	266.5041704	-1.323339002	0.243505404	-5.434536476	5.49E-08	5.67E-06
ENSDARG00000093584	5473.867178	-1.521118307	0.279888472	-5.434730111	5.49E-08	5.67E-06
ENSDARG00000103641	126.637097	-1.479996128	0.272331457	-5.434539757	5.49E-08	5.67E-06
ENSDARG00000079834	226.4095983	-1.108694265	0.204064	-5.433071309	5.54E-08	5.69E-06
ENSDARG00000101894	946.5608806	-1.022782941	0.188932352	-5.413487592	6.18E-08	6.32E-06
ENSDARG00000105641	1163.176131	-1.4783731	0.273665507	-5.402117039	6.59E-08	6.68E-06
ENSDARG00000036943	742.4092834	-1.299289313	0.240521699	-5.401962974	6.59E-08	6.68E-06
ENSDARG00000098655	997.8689273	-0.925935518	0.171437922	-5.400995925	6.63E-08	6.68E-06
ENSDARG00000056015	382.6940667	-1.409550528	0.261077708	-5.398969291	6.70E-08	6.73E-06
ENSDARG00000087999	171.0455032	-1.402352516	0.259981013	-5.394057442	6.89E-08	6.88E-06
ENSDARG00000059060	257.885742	-0.987929163	0.183216387	-5.392144109	6.96E-08	6.93E-06
ENSDARG00000099352	211.9497089	-1.068014631	0.198807817	-5.372095751	7.78E-08	7.70E-06
ENSDARG00000098363	244.3957385	-1.726900934	0.321501288	-5.371365515	7.81E-08	7.70E-06
ENSDARG00000007077	1049.458457	-0.669748258	0.124744007	-5.368981422	7.92E-08	7.77E-06
ENSDARG00000058800	780.5580579	-1.281038199	0.238666115	-5.367490896	7.98E-08	7.80E-06
ENSDARG00000034080	4857.387249	-1.116213219	0.208731598	-5.347600594	8.91E-08	8.63E-06
ENSDARG00000099457	99.6502422	-1.339472994	0.250514853	-5.346880545	8.95E-08	8.63E-06
ENSDARG00000012593	7290.940429	-0.7667678	0.143395142	-5.347236955	8.93E-08	8.63E-06
ENSDARG00000068947	562.9961191	-2.03927445	0.381659316	-5.343180064	9.13E-08	8.77E-06
ENSDARG00000033160	54.33646037	-1.900127165	0.355745332	-5.341256771	9.23E-08	8.82E-06
ENSDARG00000037655	9033.652102	-0.715730844	0.134164306	-5.334733714	9.57E-08	9.11E-06
ENSDARG00000101892	1316.056153	-1.352668822	0.253730975	-5.331114282	9.76E-08	9.25E-06
ENSDARG00000069192	1255.415037	-1.37114164	0.257365895	-5.327596503	9.95E-08	9.38E-06
ENSDARG00000061520	104.808421	-1.409814917	0.264656115	-5.326968996	9.99E-08	9.38E-06
ENSDARG00000068465	47.33736043	-2.38664242	0.44840416	-5.322525146	1.02E-07	9.57E-06
ENSDARG00000012745	311.5059331	-1.175283238	0.220892829	-5.320603865	1.03E-07	9.63E-06
ENSDARG00000057273	72.18043741	-1.354951356	0.255110842	-5.311226065	1.09E-07	1.01E-05
ENSDARG00000012013	479.1015327	-0.955518966	0.179983899	-5.308913588	1.10E-07	1.02E-05
ENSDARG00000039669	1897.779598	-1.278451247	0.2409655	-5.305536475	1.12E-07	1.03E-05
ENSDARG00000099186	1515.447687	-1.129800277	0.213125147	-5.30111202	1.15E-07	1.05E-05
ENSDARG00000058978	312.6867626	0.707055056	0.133362612	5.301748702	1.15E-07	1.05E-05
ENSDARG00000057437	1005.161971	-1.204353971	0.227712072	-5.288933354	1.23E-07	1.12E-05
ENSDARG00000012981	1014.664275	-0.984191114	0.18613172	-5.287605546	1.24E-07	1.12E-05
ENSDARG00000069608	1573.096005	-0.746100272	0.141188524	-5.284425748	1.26E-07	1.14E-05
ENSDARG00000051809	490.397734	-1.10590172	0.209442052	-5.280227684	1.29E-07	1.16E-05
ENSDARG00000029290	647.2393329	-1.364338179	0.258508564	-5.277729122	1.31E-07	1.17E-05
ENSDARG00000101181	1290.678703	-1.109618616	0.210416487	-5.273439502	1.34E-07	1.19E-05
ENSDARG00000035309	159.9575266	-1.306680837	0.247963158	-5.269657176	1.37E-07	1.21E-05
ENSDARG00000054122	860.9436285	-0.988148127	0.187577558	-5.267944296	1.38E-07	1.22E-05
ENSDARG00000104359	20427.93532	-1.521688741	0.289041892	-5.264595839	1.40E-07	1.23E-05
ENSDARG00000089645	409.0976193	-1.417831252	0.269300477	-5.264867214	1.40E-07	1.23E-05
ENSDARG00000024560	205.074161	-1.608112165	0.305563326	-5.262778709	1.42E-07	1.24E-05
ENSDARG00000055561	704.1016677	-0.693183243	0.131812697	-5.258850318	1.45E-07	1.26E-05
ENSDARG00000060682	4841.457921	-1.505587849	0.286327713	-5.25826799	1.45E-07	1.26E-05
ENSDARG00000030975	154.4169867	-1.064752545	0.202586123	-5.255801977	1.47E-07	1.27E-05
ENSDARG00000069904	240.8679189	-1.224892894	0.233162673	-5.253383306	1.49E-07	1.28E-05
ENSDARG00000070351	106.1256499	-1.712673349	0.326162939	-5.25097472	1.51E-07	1.29E-05
ENSDARG00000099005	147.1087731	-1.12602283	0.214400501	-5.251959891	1.50E-07	1.29E-05
ENSDARG00000003446	692.2479995	-0.692706779	0.131926223	-5.25071333	1.52E-07	1.29E-05
ENSDARG00000078550	547.2393593	-1.181488842	0.225146326	-5.247648784	1.54E-07	1.30E-05
ENSDARG00000007362	685.2878043	-0.745314815	0.142100008	-5.245001909	1.56E-07	1.32E-05
ENSDARG00000078250	607.4921416	-1.271230645	0.242529525	-5.241550061	1.59E-07	1.34E-05
ENSDARG00000075014	1223.899189	-1.153164988	0.220151553	-5.238050668	1.62E-07	1.36E-05
ENSDARG00000077410	1282.89572	-1.021954585	0.195956348	-5.215215498	1.84E-07	1.53E-05
ENSDARG00000074813	11.98417495	2.969575362	0.569969597	5.210059231	1.89E-07	1.56E-05
ENSDARG00000027867	751.5605299	-1.309930321	0.251426562	-5.209991778	1.89E-07	1.56E-05
ENSDARG00000097826	649.585077	-1.848624184	0.354831369	-5.209866839	1.89E-07	1.56E-05
ENSDARG00000041665	1323.458632	0.822273766	0.157852327	5.209132992	1.90E-07	1.56E-05
ENSDARG00000039099	11710.55088	-1.502264859	0.288632307	-5.204770307	1.94E-07	1.59E-05
ENSDARG00000053493	1988.914243	1.086240425	0.208828077	5.201601436	1.98E-07	1.61E-05
ENSDARG00000015654	609.8180975	-1.61935589	0.311548946	-5.197757557	2.02E-07	1.64E-05
ENSDARG00000036571	731.0707937	-0.936755741	0.180331436	-5.194633623	2.05E-07	1.65E-05
ENSDARG00000056921	143.5238591	-1.141789853	0.219799589	-5.194686014	2.05E-07	1.65E-05
ENSDARG00000052039	2745.629095	-0.883268869	0.170281854	-5.187099197	2.14E-07	1.71E-05
ENSDARG00000074390	1564.835451	-1.368978299	0.263899634	-5.187496009	2.13E-07	1.71E-05
ENSDARG00000069559	548.8543299	-2.013464648	0.388576818	-5.181638618	2.20E-07	1.75E-05
ENSDARG00000103459	7312.429017	-1.215379844	0.234571425	-5.181278338	2.20E-07	1.75E-05
ENSDARG00000076870	785.9042624	-1.024294378	0.19774174	-5.179960377	2.22E-07	1.76E-05
ENSDARG00000002634	454.4436275	-1.358179326	0.262330256	-5.177364381	2.25E-07	1.77E-05
ENSDARG00000103322	1108.773435	-1.067055136	0.206337073	-5.17141743	2.32E-07	1.82E-05
ENSDARG00000101023	2132.821479	-0.902750424	0.1746205	-5.169784899	2.34E-07	1.83E-05
ENSDARG00000058658	445.2867165	-1.043082063	0.202309914	-5.155862332	2.52E-07	1.97E-05
ENSDARG00000042521	108.0945656	-1.515561769	0.294042418	-5.154228366	2.55E-07	1.98E-05
ENSDARG00000018569	725.557887	-0.885047828	0.171960845	-5.146798552	2.65E-07	2.05E-05
ENSDARG00000078309	482.0379992	-0.945309815	0.183763876	-5.144154745	2.69E-07	2.07E-05
ENSDARG00000053499	683.3479688	1.115513554	0.216919524	5.142522586	2.71E-07	2.08E-05
ENSDARG00000031044	878.0562256	-0.612619819	0.11911469	-5.143108866	2.70E-07	2.08E-05
ENSDARG00000074393	301.759767	-1.242336878	0.241744679	-5.139045388	2.76E-07	2.10E-05
ENSDARG00000104631	114.4113675	-1.173472244	0.228337427	-5.139202367	2.76E-07	2.10E-05
ENSDARG00000021147	872.5635059	-0.814260035	0.158720276	-5.130157619	2.89E-07	2.19E-05
ENSDARG00000042021	1534.253897	-1.038435413	0.202398068	-5.130658729	2.89E-07	2.19E-05
ENSDARG00000102440	208.5803858	-1.332430635	0.259802047	-5.128637945	2.92E-07	2.20E-05
ENSDARG00000029905	204.0831068	0.758103334	0.147892825	5.126031868	2.96E-07	2.22E-05
ENSDARG00000030465	2167.612959	-0.733300431	0.143142349	-5.122875506	3.01E-07	2.25E-05
ENSDARG00000053152	664.5241631	0.80171057	0.156572596	5.120376035	3.05E-07	2.27E-05
ENSDARG00000021787	993.5164704	-1.501276622	0.293884487	-5.108390164	3.25E-07	2.41E-05
ENSDARG00000044808	521.880252	-1.105938881	0.216631981	-5.105150572	3.31E-07	2.45E-05
ENSDARG00000016773	122.4892557	-1.156325734	0.226608695	-5.102742123	3.35E-07	2.47E-05
ENSDARG00000033466	5868.416509	-0.859705291	0.168567867	-5.100054407	3.40E-07	2.50E-05
ENSDARG00000067927	80.60505629	-1.346775301	0.264205412	-5.09745539	3.44E-07	2.52E-05
ENSDARG00000016936	2761.091491	-0.740359837	0.145487466	-5.088822142	3.60E-07	2.63E-05
ENSDARG00000043130	3683.644731	-0.589199086	0.115791829	-5.08843406	3.61E-07	2.63E-05
ENSDARG00000017140	1900.729223	-0.661856324	0.130182881	-5.084050385	3.69E-07	2.68E-05
ENSDARG00000008097	3575.039282	0.42509646	0.083625452	5.083338255	3.71E-07	2.68E-05
ENSDARG00000099672	2522.09572	-1.028120659	0.202305734	-5.082014429	3.73E-07	2.69E-05
ENSDARG00000018923	1011.464332	-1.097083385	0.215937034	-5.080570768	3.76E-07	2.70E-05
ENSDARG00000061852	162.3852553	-1.313217808	0.258706015	-5.076100793	3.85E-07	2.76E-05
ENSDARG00000098730	139.6415232	1.523709087	0.300513561	5.070350506	3.97E-07	2.83E-05
ENSDARG00000099448	2245.689689	-0.928772679	0.183195018	-5.069857736	3.98E-07	2.83E-05
ENSDARG00000044001	5009.376408	-0.930036435	0.183603494	-5.065461517	4.07E-07	2.89E-05
ENSDARG00000097209	162.3879572	1.679816392	0.331792973	5.062844989	4.13E-07	2.92E-05
ENSDARG00000024829	8452.182069	-1.467750213	0.290219463	-5.057380355	4.25E-07	2.98E-05
ENSDARG00000045989	1805.106157	-0.858465029	0.169720077	-5.058123012	4.23E-07	2.98E-05
ENSDARG00000096887	693.6918897	-1.313011982	0.259622978	-5.057379718	4.25E-07	2.98E-05
ENSDARG00000078387	367.7919807	-1.237839945	0.245200514	-5.048276302	4.46E-07	3.10E-05
ENSDARG00000016505	341.8889582	-0.969860708	0.192126507	-5.048031752	4.46E-07	3.10E-05
ENSDARG00000038559	13258.74217	0.833620238	0.165101452	5.049139361	4.44E-07	3.10E-05
ENSDARG00000063283	658.8896783	-1.052826622	0.208624563	-5.046513243	4.50E-07	3.11E-05
ENSDARG00000076230	291.0634522	-1.088531341	0.215768559	-5.044902487	4.54E-07	3.13E-05
ENSDARG00000053554	556.6046233	-1.083922009	0.214899075	-5.043865393	4.56E-07	3.13E-05
ENSDARG00000079456	412.1428804	-1.078311368	0.214037286	-5.037960397	4.71E-07	3.21E-05
ENSDARG00000100088	1605.224531	-0.932991129	0.185207521	-5.037544513	4.72E-07	3.21E-05
ENSDARG00000040442	1467.645495	-1.499828151	0.297728598	-5.037568318	4.71E-07	3.21E-05
ENSDARG00000004034	3761.029211	-0.763913688	0.151688305	-5.036075054	4.75E-07	3.22E-05
ENSDARG00000070478	147.1927977	0.99526666	0.197657554	5.035307984	4.77E-07	3.23E-05
ENSDARG00000038156	1131.389339	-0.657661831	0.13066709	-5.033109946	4.83E-07	3.25E-05
ENSDARG00000056134	1731.28232	-0.926128334	0.184096554	-5.030666331	4.89E-07	3.29E-05
ENSDARG00000099678	323.3871688	-0.940716587	0.187057745	-5.029017042	4.93E-07	3.30E-05
ENSDARG00000096804	138.440738	-1.384036266	0.275329291	-5.0268399	4.99E-07	3.33E-05
ENSDARG00000079377	202.3829311	-1.27953899	0.255312491	-5.011658407	5.40E-07	3.57E-05
ENSDARG00000019564	2102.656329	-0.903607785	0.180284135	-5.012131455	5.38E-07	3.57E-05
ENSDARG00000094752	1426.894084	-0.794596227	0.158524362	-5.012454983	5.37E-07	3.57E-05
ENSDARG00000056783	533.0266432	0.634442146	0.126719646	5.006659721	5.54E-07	3.66E-05
ENSDARG00000053159	942.1056068	-0.872489826	0.174311405	-5.005351337	5.58E-07	3.66E-05
ENSDARG00000002682	260.1950866	0.86311145	0.172424543	5.00573431	5.56E-07	3.66E-05
ENSDARG00000053380	681.9620048	0.783538699	0.156577563	5.004156941	5.61E-07	3.67E-05
ENSDARG00000019516	145.6752413	-1.106242675	0.221109819	-5.003136817	5.64E-07	3.67E-05
ENSDARG00000094088	271.1397297	-1.256226799	0.251086346	-5.003166515	5.64E-07	3.67E-05
ENSDARG00000038153	1259.661865	1.880518961	0.375979741	5.001649705	5.68E-07	3.69E-05
ENSDARG00000104099	238.190641	-1.31969684	0.263927675	-5.00022151	5.73E-07	3.70E-05
ENSDARG00000103370	391.3833077	-0.866397587	0.173335969	-4.998371602	5.78E-07	3.73E-05
ENSDARG00000037153	939.5051534	-0.613843914	0.122936344	-4.993185031	5.94E-07	3.82E-05
ENSDARG00000032618	264.2166696	-0.983355536	0.197024092	-4.991042099	6.01E-07	3.85E-05
ENSDARG00000070746	242.1413397	-1.353877483	0.271502965	-4.986602931	6.15E-07	3.93E-05
ENSDARG00000099891	127.6470159	-1.252215505	0.251315612	-4.982641139	6.27E-07	4.00E-05
ENSDARG00000104404	1429.574247	-0.765435206	0.153667002	-4.981129287	6.32E-07	4.02E-05
ENSDARG00000015575	697.4502154	-0.907788081	0.182295345	-4.979765564	6.37E-07	4.03E-05
ENSDARG00000092521	415.955197	-1.627340126	0.326933145	-4.977592969	6.44E-07	4.06E-05
ENSDARG00000104656	387.3471112	-1.364260291	0.27408385	-4.977528926	6.44E-07	4.06E-05
ENSDARG00000103456	277.9887498	-1.232644156	0.247732488	-4.975706513	6.50E-07	4.08E-05
ENSDARG00000008165	377.9922167	-1.064198903	0.213912287	-4.974931172	6.53E-07	4.09E-05
ENSDARG00000051823	182.0772839	-1.263159093	0.254036402	-4.972354688	6.61E-07	4.13E-05
ENSDARG00000033802	187.0589479	-1.263677351	0.254316718	-4.96891183	6.73E-07	4.19E-05
ENSDARG00000071341	330.5728831	-1.312764307	0.26428752	-4.967182351	6.79E-07	4.22E-05
ENSDARG00000068217	396.0873506	-0.864042391	0.174035002	-4.964762165	6.88E-07	4.26E-05
ENSDARG00000039381	990.6565002	-1.209245365	0.243588643	-4.964292882	6.90E-07	4.26E-05
ENSDARG00000089255	28.57505961	2.215535018	0.446429881	4.962783886	6.95E-07	4.28E-05
ENSDARG00000051819	162.4412585	-1.188961399	0.239603631	-4.962201089	6.97E-07	4.28E-05
ENSDARG00000022185	120.3527917	-1.297278577	0.26154731	-4.960014989	7.05E-07	4.29E-05
ENSDARG00000096242	245.8878646	-1.567280292	0.315972123	-4.96018534	7.04E-07	4.29E-05
ENSDARG00000100336	198.3768492	-1.199500662	0.241889105	-4.958886687	7.09E-07	4.29E-05
ENSDARG00000008732	2059.0415	-0.758753776	0.152979598	-4.959836384	7.06E-07	4.29E-05
ENSDARG00000094504	332.5435451	-0.76914559	0.155091896	-4.959289346	7.08E-07	4.29E-05
ENSDARG00000079216	69.70623249	-1.352783445	0.272864408	-4.957713087	7.13E-07	4.31E-05
ENSDARG00000055093	279.7439362	-1.323996434	0.267096983	-4.95698761	7.16E-07	4.31E-05
ENSDARG00000063614	99.73695197	1.493403667	0.301410215	4.954721478	7.24E-07	4.35E-05
ENSDARG00000035329	8507.095033	-0.965787532	0.194960047	-4.953771539	7.28E-07	4.36E-05
ENSDARG00000044776	972.6034848	-1.140986936	0.230355293	-4.953161368	7.30E-07	4.36E-05
ENSDARG00000052279	1376.116025	-1.186259565	0.239547663	-4.95208157	7.34E-07	4.36E-05
ENSDARG00000042010	323.0531928	1.631357437	0.329423442	4.952159526	7.34E-07	4.36E-05
ENSDARG00000052688	138.1238197	-1.378375041	0.279034205	-4.939806716	7.82E-07	4.63E-05
ENSDARG00000078404	402.628905	-1.075818805	0.218020541	-4.934483701	8.04E-07	4.75E-05
ENSDARG00000058371	38517.30471	-1.586402835	0.321672618	-4.931731038	8.15E-07	4.80E-05
ENSDARG00000077673	145.0153168	-1.394621743	0.283338896	-4.922097759	8.56E-07	5.03E-05
ENSDARG00000010047	358.7153013	-1.147060399	0.233139954	-4.92005073	8.65E-07	5.07E-05
ENSDARG00000075181	89.88421899	-1.461862931	0.297279843	-4.91746402	8.77E-07	5.13E-05
ENSDARG00000099515	79.02745118	1.370516548	0.279030203	4.91171398	9.03E-07	5.26E-05
ENSDARG00000070702	1300.436926	-1.102435704	0.224475926	-4.911153393	9.05E-07	5.27E-05
ENSDARG00000090369	8613.52271	-1.111183617	0.226456375	-4.906833007	9.26E-07	5.34E-05
ENSDARG00000040684	410.2621771	-1.065661231	0.217185984	-4.906675895	9.26E-07	5.34E-05
ENSDARG00000061496	110.538497	-1.277695793	0.260378656	-4.907068084	9.24E-07	5.34E-05
ENSDARG00000098620	105.8962107	-1.819658492	0.371103487	-4.903372119	9.42E-07	5.42E-05
ENSDARG00000054033	423.8421014	0.957546007	0.195304209	4.902843673	9.45E-07	5.42E-05
ENSDARG00000024789	279.5114426	-1.326431588	0.270603242	-4.901757933	9.50E-07	5.44E-05
ENSDARG00000000212	49013.91777	-1.188563571	0.242605372	-4.899164269	9.62E-07	5.50E-05
ENSDARG00000055731	257.724317	-0.852081481	0.174080439	-4.8947572	9.84E-07	5.58E-05
ENSDARG00000042824	1747.579023	-0.806862304	0.164833489	-4.895014409	9.83E-07	5.58E-05
ENSDARG00000055045	1145.246986	-1.107671336	0.226268669	-4.895380958	9.81E-07	5.58E-05
ENSDARG00000093494	1658.730958	-1.014893115	0.207645781	-4.887617322	1.02E-06	5.76E-05
ENSDARG00000103199	408.772354	-1.803002971	0.368902711	-4.887475524	1.02E-06	5.76E-05
ENSDARG00000094695	525.009897	-1.013078435	0.20734769	-4.885892067	1.03E-06	5.79E-05
ENSDARG00000094281	266.2400926	-1.292545762	0.264637569	-4.884211137	1.04E-06	5.82E-05
ENSDARG00000054973	2799.606814	-0.48761916	0.099914805	-4.880349401	1.06E-06	5.89E-05
ENSDARG00000025017	181.1350862	0.930101795	0.19060487	4.879737832	1.06E-06	5.89E-05
ENSDARG00000010758	1680.494922	-1.027850309	0.210643139	-4.879581229	1.06E-06	5.89E-05
ENSDARG00000071014	1927.594239	-0.779498733	0.159733245	-4.880003107	1.06E-06	5.89E-05
ENSDARG00000002794	57.16391663	-1.851990906	0.379405619	-4.881295413	1.05E-06	5.89E-05
ENSDARG00000051965	305.1703512	-1.050223587	0.21536815	-4.876410872	1.08E-06	5.97E-05
ENSDARG00000069463	3499.20072	-0.925167651	0.189805753	-4.874286659	1.09E-06	6.02E-05
ENSDARG00000101200	1919.577928	-1.40348876	0.288075192	-4.871952884	1.11E-06	6.07E-05
ENSDARG00000095136	84.54942161	-1.394402681	0.286372364	-4.869194291	1.12E-06	6.14E-05
ENSDARG00000061383	328.8027843	1.853923211	0.380796795	4.868536803	1.12E-06	6.15E-05
ENSDARG00000077861	100.31489	-1.355194679	0.278429839	-4.867275299	1.13E-06	6.17E-05
ENSDARG00000077382	21.85366051	-2.211793491	0.454668925	-4.864624278	1.15E-06	6.24E-05
ENSDARG00000096270	50.27019872	-1.567843099	0.322346765	-4.863840028	1.15E-06	6.25E-05
ENSDARG00000100844	66.47955304	2.226559032	0.45801984	4.86127202	1.17E-06	6.32E-05
ENSDARG00000077488	178.9302755	-1.171678681	0.241171242	-4.858285217	1.18E-06	6.38E-05
ENSDARG00000070606	515.6359101	-0.943925561	0.194273271	-4.858751585	1.18E-06	6.38E-05
ENSDARG00000059786	61.24657927	-1.647419587	0.339544418	-4.851852946	1.22E-06	6.57E-05
ENSDARG00000017799	496.0407703	-1.040737101	0.214624253	-4.849112284	1.24E-06	6.65E-05
ENSDARG00000063437	39.05473285	-1.82259559	0.376268535	-4.843869259	1.27E-06	6.79E-05
ENSDARG00000007553	34.25339675	1.539340879	0.317780103	4.844044243	1.27E-06	6.79E-05
ENSDARG00000031658	677.9441921	-1.266646144	0.261780496	-4.838581031	1.31E-06	6.96E-05
ENSDARG00000069415	1064.836096	-1.863487406	0.385452847	-4.834540514	1.33E-06	7.09E-05
ENSDARG00000074776	230.2659664	-1.005271999	0.207973856	-4.833646005	1.34E-06	7.10E-05
ENSDARG00000026322	346.5816584	-0.687569374	0.142291565	-4.832116178	1.35E-06	7.12E-05
ENSDARG00000062460	420.070113	-0.653056817	0.135140136	-4.832441616	1.35E-06	7.12E-05
ENSDARG00000058042	64.07131446	-1.234240189	0.255612129	-4.828566601	1.38E-06	7.15E-05
ENSDARG00000003808	2810.594555	-0.950814778	0.1968856	-4.829275375	1.37E-06	7.15E-05
ENSDARG00000078717	921.4123751	-0.518424214	0.107323067	-4.830501296	1.36E-06	7.15E-05
ENSDARG00000020488	691.7053625	-0.80641912	0.167002473	-4.828785512	1.37E-06	7.15E-05
ENSDARG00000089564	404.1342949	-0.743290769	0.153908007	-4.829448335	1.37E-06	7.15E-05
ENSDARG00000051763	585.5555043	-0.672151399	0.139151366	-4.83036147	1.36E-06	7.15E-05
ENSDARG00000029766	170.9756963	-0.915131452	0.189560533	-4.827647595	1.38E-06	7.16E-05
ENSDARG00000002779	148.8347756	1.958317656	0.406056808	4.822767691	1.42E-06	7.32E-05
ENSDARG00000044056	1047.85699	0.581796596	0.120822771	4.815289292	1.47E-06	7.59E-05
ENSDARG00000102888	376.2151477	1.58110192	0.328485621	4.813306336	1.48E-06	7.64E-05
ENSDARG00000006427	1020.169096	1.781297616	0.370182055	4.811950204	1.49E-06	7.68E-05
ENSDARG00000097902	1279.135497	-0.818394398	0.170136556	-4.810220785	1.51E-06	7.73E-05
ENSDARG00000020072	1469.743883	-0.758364664	0.157733814	-4.80787627	1.53E-06	7.80E-05
ENSDARG00000040628	1097.068792	-1.056074533	0.219695371	-4.80699492	1.53E-06	7.82E-05
ENSDARG00000097746	469.9434496	-1.434034989	0.298462286	-4.80474437	1.55E-06	7.89E-05
ENSDARG00000012972	18694.57741	-1.046032282	0.21790465	-4.800412862	1.58E-06	8.04E-05
ENSDARG00000059056	46.30765932	-1.533940509	0.320060893	-4.79265209	1.65E-06	8.34E-05
ENSDARG00000093405	523.6033345	-0.914203285	0.191231107	-4.780620149	1.75E-06	8.83E-05
ENSDARG00000101341	649.9547814	-0.708141395	0.148162848	-4.77948019	1.76E-06	8.86E-05
ENSDARG00000100190	650.8069447	-1.818094348	0.380486165	-4.778345478	1.77E-06	8.87E-05
ENSDARG00000062390	1030.062954	-0.571235927	0.119543169	-4.778490763	1.77E-06	8.87E-05
ENSDARG00000052170	1404.847098	-0.771084213	0.161546438	-4.773142776	1.81E-06	9.08E-05
ENSDARG00000002970	5169.84603	0.453626915	0.095116434	4.769174974	1.85E-06	9.20E-05
ENSDARG00000009018	795.5863516	-1.403915946	0.294359548	-4.769391562	1.85E-06	9.20E-05
ENSDARG00000100582	12957.36313	-1.412740419	0.296212427	-4.769348919	1.85E-06	9.20E-05
ENSDARG00000092551	223.1308542	-1.406098169	0.294901624	-4.768024507	1.86E-06	9.21E-05
ENSDARG00000019185	264.7962868	1.001054926	0.209943545	4.768210062	1.86E-06	9.21E-05
ENSDARG00000061651	368.1158304	-1.106528716	0.232128485	-4.766880365	1.87E-06	9.24E-05
ENSDARG00000028816	1382.906918	-0.790884956	0.166183731	-4.759099782	1.94E-06	9.59E-05
ENSDARG00000040526	344.422042	0.770302132	0.161913895	4.757480085	1.96E-06	9.64E-05
ENSDARG00000059362	612.6399409	-0.921237903	0.193691807	-4.756204795	1.97E-06	9.68E-05
ENSDARG00000093304	301.3220538	-1.221219536	0.257400948	-4.744425177	2.09E-06	0.000102379
ENSDARG00000012467	1280.324493	-0.887256389	0.187181603	-4.740083303	2.14E-06	0.000104366
ENSDARG00000052741	158.5547385	-1.122974883	0.236963317	-4.739024148	2.15E-06	0.00010468
ENSDARG00000096933	80.30555735	-1.435005929	0.303126073	-4.734023418	2.20E-06	0.000107056
ENSDARG00000021556	2610.460683	0.54537751	0.115354383	4.727843847	2.27E-06	0.000110122
ENSDARG00000045580	2544.508923	-1.264076282	0.267600177	-4.723749807	2.32E-06	0.000112116
ENSDARG00000060622	49.03787095	-1.955025802	0.414187913	-4.72014209	2.36E-06	0.000113872
ENSDARG00000088967	178.0177332	-1.027038443	0.21763091	-4.719175437	2.37E-06	0.000114164
ENSDARG00000062222	387.1921279	-0.930082856	0.197108168	-4.718641872	2.37E-06	0.000114213
ENSDARG00000095200	102.0781483	-1.436983297	0.304984429	-4.71166119	2.46E-06	0.000117939
ENSDARG00000006526	6446.970706	-1.353932661	0.287443918	-4.710249822	2.47E-06	0.0001185
ENSDARG00000009196	2400.311554	-1.091962366	0.2318897	-4.708973132	2.49E-06	0.000118985
ENSDARG00000045900	780.9189399	0.479042472	0.101822154	4.704697872	2.54E-06	0.000121146
ENSDARG00000103308	120.9719415	1.624115175	0.345231891	4.704418159	2.55E-06	0.000121146
ENSDARG00000069279	1039.4279	-1.173229768	0.249428478	-4.703672084	2.56E-06	0.000121327
ENSDARG00000096932	309.6451503	-0.862291477	0.183884816	-4.689302231	2.74E-06	0.000129885
ENSDARG00000102057	21.50505893	-2.193895886	0.46819089	-4.685900412	2.79E-06	0.000131777
ENSDARG00000032079	159.0486406	-1.001876068	0.213871156	-4.684484276	2.81E-06	0.000132407
ENSDARG00000016695	98.59814802	-1.216786779	0.260159918	-4.677072423	2.91E-06	0.000136988
ENSDARG00000060978	1673.057535	-0.881797489	0.188668983	-4.673780905	2.96E-06	0.000138905
ENSDARG00000099306	5062.741998	-1.193856816	0.255467188	-4.673229567	2.97E-06	0.000138982
ENSDARG00000093230	108.5624048	-1.616990601	0.346107636	-4.67192986	2.98E-06	0.000139567
ENSDARG00000089489	673.4424015	-1.139586693	0.244360431	-4.663548382	3.11E-06	0.000145068
ENSDARG00000092998	783.0928088	-0.944431885	0.202543304	-4.662864014	3.12E-06	0.000145243
ENSDARG00000055713	226.7811395	1.009765984	0.216762909	4.65838916	3.19E-06	0.000148122
ENSDARG00000058358	52135.16382	-0.859564118	0.184543691	-4.657781098	3.20E-06	0.000148246
ENSDARG00000059231	770.4788599	-1.267835515	0.272373333	-4.654771077	3.24E-06	0.000150112
ENSDARG00000098191	955.9188968	-0.91411076	0.196716062	-4.646853697	3.37E-06	0.00015566
ENSDARG00000091783	326.1954835	-1.627762714	0.350346694	-4.646148344	3.38E-06	0.000155865
ENSDARG00000054879	2437.289356	0.58437239	0.125846589	4.643529821	3.43E-06	0.000157524
ENSDARG00000004497	594.8432994	-0.977029649	0.21055116	-4.640343232	3.48E-06	0.000159639
ENSDARG00000054003	231.707692	-1.039044388	0.22395457	-4.639531978	3.49E-06	0.000159933
ENSDARG00000023237	1298.753903	-0.615195897	0.132679068	-4.636721587	3.54E-06	0.000161785
ENSDARG00000037943	378.1974096	-1.024075289	0.220927169	-4.635352428	3.56E-06	0.000162522
ENSDARG00000090023	112.7175175	-1.653454307	0.356903835	-4.632772602	3.61E-06	0.00016422
ENSDARG00000079486	134.9350394	-1.025649749	0.221435184	-4.631828278	3.62E-06	0.000164631
ENSDARG00000058587	173.3714535	-1.070442826	0.231141608	-4.631112659	3.64E-06	0.00016486
ENSDARG00000078888	3702.449299	-0.560337758	0.121027912	-4.629822561	3.66E-06	0.000165549
ENSDARG00000101199	4923.083135	-1.260605077	0.272561056	-4.625037396	3.75E-06	0.00016907
ENSDARG00000013804	5242.031112	-0.827940209	0.179120037	-4.62226461	3.80E-06	0.000170995
ENSDARG00000068275	1290.409259	-0.767487637	0.166175481	-4.61853719	3.86E-06	0.000173739
ENSDARG00000059567	570.0898632	-0.955362074	0.207029808	-4.614611216	3.94E-06	0.000175263
ENSDARG00000021225	4036.679104	-0.276423937	0.0598999	-4.614764587	3.94E-06	0.000175263
ENSDARG00000032932	381.3798515	-1.064049764	0.230545538	-4.615356141	3.92E-06	0.000175263
ENSDARG00000061864	1780.18725	0.699079929	0.151462184	4.615541046	3.92E-06	0.000175263
ENSDARG00000036776	209.9030393	1.82286688	0.394881506	4.616237659	3.91E-06	0.000175263
ENSDARG00000101009	2720.796786	0.588929801	0.127686806	4.612299568	3.98E-06	0.000176866
ENSDARG00000029356	766.1602616	-1.012764787	0.219793836	-4.607794311	4.07E-06	0.000180014
ENSDARG00000028507	1214.133925	-0.92282906	0.200269219	-4.60794258	4.07E-06	0.000180014
ENSDARG00000036630	1574.783565	-0.647509945	0.140606358	-4.605125642	4.12E-06	0.000181971
ENSDARG00000045802	1444.332495	-0.679733053	0.147627001	-4.604395198	4.14E-06	0.000182245
ENSDARG00000037278	275.5653501	-1.031514743	0.224126356	-4.602380381	4.18E-06	0.00018365
ENSDARG00000092534	16.21420048	2.493635259	0.542272981	4.598487012	4.26E-06	0.000186741
ENSDARG00000056499	3007.726785	-0.84471399	0.183753788	-4.596988181	4.29E-06	0.000187714
ENSDARG00000040816	10.83306119	-2.212893633	0.481535368	-4.59549553	4.32E-06	0.000188687
ENSDARG00000015902	504.3708012	-0.865504512	0.188468547	-4.592302135	4.38E-06	0.000191219
ENSDARG00000068177	5260.730876	-0.598614308	0.130401236	-4.590557005	4.42E-06	0.000192443
ENSDARG00000012824	1526.950448	-0.663200187	0.144492917	-4.589845646	4.44E-06	0.000192718
ENSDARG00000044074	1734.10774	-0.877707563	0.191493013	-4.583496548	4.57E-06	0.000198274
ENSDARG00000070581	103.9926009	-1.237728015	0.270136191	-4.581866685	4.61E-06	0.000199433
ENSDARG00000038639	373.9212433	-1.347821478	0.294348425	-4.57900013	4.67E-06	0.000201788
ENSDARG00000100839	108.5830492	-0.987717339	0.215729174	-4.578506102	4.68E-06	0.000201869
ENSDARG00000043128	3117.116537	-0.933725887	0.204133318	-4.574098416	4.78E-06	0.000205761
ENSDARG00000043182	1644.927857	-0.954601168	0.208809733	-4.571631563	4.84E-06	0.000207792
ENSDARG00000068995	12513.82265	0.575804532	0.126125054	4.565346181	4.99E-06	0.000213699
ENSDARG00000067741	894.7164954	-0.820238027	0.179744191	-4.563363204	5.03E-06	0.000215309
ENSDARG00000040133	173.1417084	-1.389233846	0.304630511	-4.560389708	5.11E-06	0.000217957
ENSDARG00000019338	1093.033362	0.439787127	0.096462344	4.559158607	5.14E-06	0.000218681
ENSDARG00000052330	438.8203896	-0.978480596	0.214631872	-4.55887836	5.14E-06	0.000218681
ENSDARG00000052215	312.3487981	-0.774053185	0.169813513	-4.558254351	5.16E-06	0.000218909
ENSDARG00000014386	874.5940967	-0.884284065	0.194018138	-4.557739146	5.17E-06	0.000219023
ENSDARG00000020981	70.94084906	-1.66077536	0.364685268	-4.553996294	5.26E-06	0.00022253
ENSDARG00000010940	235.0136042	-1.204316756	0.264626455	-4.551006655	5.34E-06	0.000225283
ENSDARG00000076830	1670.455807	-1.512748933	0.332583072	-4.548484458	5.40E-06	0.000227562
ENSDARG00000091558	118.7039898	-2.08830638	0.459187232	-4.547831978	5.42E-06	0.000227832
ENSDARG00000057062	2122.741832	-0.686074184	0.150890801	-4.546825794	5.45E-06	0.000228487
ENSDARG00000087188	60.91125561	1.304799592	0.287174711	4.543574139	5.53E-06	0.000231261
ENSDARG00000009134	593.4100524	0.896534042	0.197323121	4.543481974	5.53E-06	0.000231261
ENSDARG00000091757	322.082019	-1.330062964	0.293502128	-4.53169786	5.85E-06	0.000244083
ENSDARG00000037517	4577.287272	-0.645434637	0.142498078	-4.529426966	5.91E-06	0.000246254
ENSDARG00000092726	483.2849081	-1.464697696	0.323463164	-4.528174632	5.95E-06	0.000247249
ENSDARG00000051762	1293.627938	-1.21167326	0.267835167	-4.523951325	6.07E-06	0.000251761
ENSDARG00000011488	1186.095624	-0.686190419	0.151695133	-4.523483418	6.08E-06	0.000251843
ENSDARG00000035858	5021.542878	-0.640812637	0.141818894	-4.518527962	6.23E-06	0.000257325
ENSDARG00000017624	575243.3474	-1.300198305	0.28780724	-4.517601112	6.25E-06	0.000257485
ENSDARG00000098395	133.8179613	0.999069195	0.221144004	4.517731334	6.25E-06	0.000257485
ENSDARG00000101908	1843.881643	0.51003836	0.11293591	4.516175243	6.30E-06	0.00025874
ENSDARG00000030006	503.5557127	-1.076195711	0.238327666	-4.515613846	6.31E-06	0.000258942
ENSDARG00000019098	3427.841763	-0.427228953	0.094661356	-4.513235079	6.38E-06	0.000261377
ENSDARG00000062897	3151.879156	0.40458324	0.089674768	4.511673104	6.43E-06	0.00026282
ENSDARG00000004270	1365.535256	-0.705149791	0.156441334	-4.507439148	6.56E-06	0.00026762
ENSDARG00000058953	1208.867362	-0.620097311	0.137625673	-4.505680516	6.62E-06	0.000268947
ENSDARG00000102442	60.38672088	2.182885015	0.484482258	4.505603618	6.62E-06	0.000268947
ENSDARG00000030967	539.5682327	-0.942720024	0.209401389	-4.501975973	6.73E-06	0.000273075
ENSDARG00000087120	172.275219	-1.215404621	0.270037672	-4.500870602	6.77E-06	0.000273993
ENSDARG00000052368	1030.150268	-0.675942564	0.150263299	-4.49838763	6.85E-06	0.000276702
ENSDARG00000075752	1355.944044	-0.779805289	0.173385928	-4.497511982	6.88E-06	0.000277334
ENSDARG00000070346	717.6988827	1.145397317	0.255167576	4.488804319	7.16E-06	0.000288385
ENSDARG00000054058	1837.873808	0.776348495	0.1729869	4.487903402	7.19E-06	0.000288919
ENSDARG00000060929	2027.963627	0.45146416	0.10060189	4.487630985	7.20E-06	0.000288919
ENSDARG00000096533	66.58232577	1.97115815	0.439371291	4.486315309	7.25E-06	0.000290179
ENSDARG00000104551	96.3284123	0.922812778	0.205744403	4.485238803	7.28E-06	0.000291117
ENSDARG00000043589	72.24560697	-1.297624659	0.289398997	-4.483860247	7.33E-06	0.000292474
ENSDARG00000021720	1472.702866	-1.676678121	0.374105592	-4.481831214	7.40E-06	0.000294201
ENSDARG00000098024	803.094243	-1.068619855	0.238429951	-4.481902763	7.40E-06	0.000294201
ENSDARG00000053586	2472.99889	0.480525261	0.107233458	4.481113178	7.43E-06	0.00029466
ENSDARG00000007739	3634.238582	-1.457966994	0.325397763	-4.480568587	7.44E-06	0.000294881
ENSDARG00000042829	142.6940882	-1.483299602	0.331516902	-4.474280482	7.67E-06	0.000303146
ENSDARG00000021948	10731.67224	-0.550982467	0.123181137	-4.472945127	7.71E-06	0.00030408
ENSDARG00000002831	2269.014598	-1.260896041	0.281918408	-4.472556611	7.73E-06	0.00030408
ENSDARG00000089511	523.8514578	-1.140989154	0.255113704	-4.472472998	7.73E-06	0.00030408
ENSDARG00000102058	619.4814024	-1.061225775	0.237363592	-4.470886905	7.79E-06	0.000305797
ENSDARG00000098766	2570.842174	-0.724714817	0.162115022	-4.470374232	7.81E-06	0.000305985
ENSDARG00000039677	1694.849543	-0.578410314	0.129464742	-4.467705318	7.91E-06	0.000309275
ENSDARG00000095388	268.7091258	-1.115446727	0.249814966	-4.465091679	8.00E-06	0.000312518
ENSDARG00000032234	320.845944	-1.123313137	0.251690901	-4.463066138	8.08E-06	0.000314372
ENSDARG00000012395	272.4812652	-1.884086357	0.422130394	-4.463280499	8.07E-06	0.000314372
ENSDARG00000089936	1153.631032	-1.13649384	0.254827496	-4.459855622	8.20E-06	0.00031779
ENSDARG00000016233	1367.118967	-0.791223926	0.17741026	-4.459854394	8.20E-06	0.00031779
ENSDARG00000044894	115.2377495	-1.10220971	0.247153608	-4.459614073	8.21E-06	0.00031779
ENSDARG00000089441	1526.89588	-1.081708323	0.242597633	-4.458857689	8.24E-06	0.000318353
ENSDARG00000088343	273.6344872	-1.322125473	0.296560529	-4.458197709	8.27E-06	0.000318774
ENSDARG00000035565	840.559509	-0.591690852	0.132741111	-4.457480032	8.29E-06	0.000319283
ENSDARG00000028096	847.1336933	-0.819948431	0.184101233	-4.453791097	8.44E-06	0.000324253
ENSDARG00000036462	361.1338213	-0.738459291	0.165913314	-4.450874206	8.55E-06	0.000328116
ENSDARG00000039133	654.0764256	-1.753327355	0.394409955	-4.445443965	8.77E-06	0.000335928
ENSDARG00000024602	317.2857084	-0.90484337	0.203630991	-4.443544491	8.85E-06	0.000337732
ENSDARG00000003219	651.3864114	1.634141805	0.367726086	4.443910476	8.83E-06	0.000337732
ENSDARG00000098836	389.1456431	1.223128783	0.275330625	4.442400048	8.90E-06	0.000338359
ENSDARG00000056913	1369.036009	-0.818593283	0.184261093	-4.442572606	8.89E-06	0.000338359
ENSDARG00000055784	1058.027275	-0.841014998	0.189446406	-4.439329391	9.02E-06	0.00034263
ENSDARG00000094041	5184.744881	-1.39828781	0.315059474	-4.438170967	9.07E-06	0.000343719
ENSDARG00000058961	66.83523007	-1.345051235	0.303082545	-4.437903985	9.08E-06	0.000343719
ENSDARG00000036422	177.195612	1.741307868	0.392471968	4.436770042	9.13E-06	0.00034494
ENSDARG00000005675	2210.627956	-0.397954873	0.089805799	-4.431282584	9.37E-06	0.000353231
ENSDARG00000062385	701.7266618	0.601209113	0.135687816	4.430826089	9.39E-06	0.000353373
ENSDARG00000099236	6016.685504	-0.441677632	0.099694676	-4.430303087	9.41E-06	0.000353626
ENSDARG00000098313	428.9115497	-0.809485714	0.182757082	-4.429298739	9.45E-06	0.00035467
ENSDARG00000093572	1193.746281	-0.507431243	0.114596055	-4.427999218	9.51E-06	0.000356205
ENSDARG00000101906	246.8603271	-1.01402986	0.229066331	-4.426795745	9.56E-06	0.000357221
ENSDARG00000104347	4212.647531	0.463009462	0.104595889	4.426650676	9.57E-06	0.000357221
ENSDARG00000099538	67.02681544	-2.054915653	0.464281804	-4.426009452	9.60E-06	0.000357677
ENSDARG00000092225	270.7538727	-1.14986126	0.25988946	-4.424424371	9.67E-06	0.000359704
ENSDARG00000035715	28542.74062	0.689932826	0.155956697	4.423874327	9.69E-06	0.000360012
ENSDARG00000075183	184.3598387	1.363924612	0.308523005	4.420819813	9.83E-06	0.000364523
ENSDARG00000054609	131.9749597	-0.989096263	0.224207341	-4.411524875	1.03E-05	0.000379252
ENSDARG00000018159	479.176945	-0.951696434	0.215720892	-4.411702664	1.03E-05	0.000379252
ENSDARG00000034801	309.9881203	0.993939722	0.225413482	4.409406727	1.04E-05	0.000382338
ENSDARG00000039750	321.7643266	-1.128549213	0.256008186	-4.408254408	1.04E-05	0.000383098
ENSDARG00000093684	440.6661565	-1.102201451	0.250031467	-4.40825095	1.04E-05	0.000383098
ENSDARG00000021924	4116.45675	-1.550674214	0.351814234	-4.407650579	1.04E-05	0.00038332
ENSDARG00000019636	1162.093823	-0.553892385	0.125673218	-4.407401931	1.05E-05	0.00038332
ENSDARG00000093444	197.202426	-0.830080488	0.188398752	-4.405976581	1.05E-05	0.000384661
ENSDARG00000052000	1584.534473	-1.294442086	0.293795807	-4.405924302	1.05E-05	0.000384661
ENSDARG00000070012	600.041008	-0.770527509	0.175005456	-4.402877055	1.07E-05	0.000389452
ENSDARG00000102146	337.6517727	-1.076187345	0.244447965	-4.402521185	1.07E-05	0.000389452
ENSDARG00000088337	493.5387725	-1.261096223	0.286584944	-4.400427338	1.08E-05	0.000392579
ENSDARG00000010785	3504.688968	-0.958326534	0.217902648	-4.397957277	1.09E-05	0.00039641
ENSDARG00000036897	92.76136661	-1.216906363	0.276720341	-4.397603573	1.09E-05	0.00039641
ENSDARG00000102572	577.3353976	0.759882749	0.172949658	4.393664355	1.11E-05	0.000403001
ENSDARG00000045442	134.4371825	-1.138077384	0.259100008	-4.392425115	1.12E-05	0.00040464
ENSDARG00000010946	4261.279666	-0.898440698	0.204657852	-4.389964467	1.13E-05	0.000407763
ENSDARG00000042816	1041.719747	-1.18396618	0.269715363	-4.389687586	1.14E-05	0.000407763
ENSDARG00000058005	1079.656854	-0.919640511	0.209500331	-4.389685236	1.14E-05	0.000407763
ENSDARG00000087318	454.7418158	-1.584246765	0.360935393	-4.389280734	1.14E-05	0.000407856
ENSDARG00000092455	520.0077607	-0.978968913	0.223415955	-4.381821841	1.18E-05	0.000421388
ENSDARG00000042646	708.4744101	0.803219202	0.183530485	4.376489283	1.21E-05	0.000431123
ENSDARG00000045958	7924.715914	-0.663057299	0.151534598	-4.375616591	1.21E-05	0.000432149
ENSDARG00000061896	112.1523045	-0.872202604	0.199396281	-4.374217015	1.22E-05	0.000433558
ENSDARG00000037403	2293.656732	-1.384605947	0.316544407	-4.374128602	1.22E-05	0.000433558
ENSDARG00000069441	88.3704482	-1.20816985	0.276225928	-4.373846651	1.22E-05	0.000433558
ENSDARG00000003293	2165.872571	-0.550364418	0.12588688	-4.37189657	1.23E-05	0.000436744
ENSDARG00000101910	317.9422352	-1.12406779	0.257149903	-4.371254969	1.24E-05	0.000437324
ENSDARG00000076388	35.18281048	-1.697143598	0.388484949	-4.36862124	1.25E-05	0.00043924
ENSDARG00000008100	215.1203076	-0.961586859	0.220104498	-4.368774229	1.25E-05	0.00043924
ENSDARG00000012199	1921.33805	-0.769641673	0.176143464	-4.369402404	1.25E-05	0.00043924
ENSDARG00000056535	348.2976742	-1.045794604	0.239391758	-4.368548913	1.25E-05	0.00043924
ENSDARG00000009266	338.1867849	-1.006622773	0.230403131	-4.368963085	1.25E-05	0.00043924
ENSDARG00000104181	9504.390641	-1.029244883	0.23575364	-4.365764539	1.27E-05	0.000443982
ENSDARG00000091669	395.3269038	-1.046124307	0.23963416	-4.365505764	1.27E-05	0.000443982
ENSDARG00000090526	90.80899242	-1.668998886	0.382623125	-4.361991673	1.29E-05	0.000450458
ENSDARG00000037398	93.99406352	-1.081626302	0.248135135	-4.359021156	1.31E-05	0.000455891
ENSDARG00000102583	208.1618811	-1.071235519	0.245932265	-4.355815278	1.33E-05	0.000461882
ENSDARG00000103148	147.2399086	-1.283350196	0.294976282	-4.350689438	1.36E-05	0.000471319
ENSDARG00000002298	100.3348295	-0.859215497	0.197488617	-4.350708963	1.36E-05	0.000471319
ENSDARG00000103311	1351.729556	-1.088896795	0.250604174	-4.345086421	1.39E-05	0.000482749
ENSDARG00000077637	120.8836906	-1.09179516	0.251367053	-4.343429849	1.40E-05	0.00048564
ENSDARG00000062707	266.4443101	-0.935014981	0.215292562	-4.342997136	1.41E-05	0.000485832
ENSDARG00000015674	1138.321863	-0.690545513	0.159104938	-4.340189076	1.42E-05	0.00049131
ENSDARG00000067524	212.892742	-1.226261447	0.282667689	-4.338173391	1.44E-05	0.000494285
ENSDARG00000090537	59.77209655	-1.017344577	0.234494554	-4.338457155	1.43E-05	0.000494285
ENSDARG00000027491	452.1007651	0.635322046	0.146486593	4.337066159	1.44E-05	0.000496004
ENSDARG00000074636	875.0033034	-0.870568981	0.200777564	-4.335987364	1.45E-05	0.000497666
ENSDARG00000069473	4870.121674	-0.756945073	0.174600389	-4.335300049	1.46E-05	0.000497671
ENSDARG00000091996	9584.731135	-1.481009349	0.341602713	-4.335473027	1.45E-05	0.000497671
ENSDARG00000104179	216.1896144	-1.131509666	0.26136435	-4.32924255	1.50E-05	0.000509971
ENSDARG00000043279	62.55263919	1.648492597	0.380778475	4.32926939	1.50E-05	0.000509971
ENSDARG00000045887	203.307038	-1.56234015	0.360945548	-4.328464944	1.50E-05	0.000510982
ENSDARG00000010630	381.1501059	1.153911793	0.266906071	4.323287923	1.54E-05	0.000522318
ENSDARG00000069929	879.2957257	-0.551845317	0.127686735	-4.321868796	1.55E-05	0.000524879
ENSDARG00000004358	1663.128379	1.695450769	0.392367056	4.321083391	1.55E-05	0.000525939
ENSDARG00000087289	11.52698463	-1.910687807	0.442524935	-4.317695245	1.58E-05	0.000532153
ENSDARG00000059682	73.47453923	1.053354097	0.243958386	4.317761383	1.58E-05	0.000532153
ENSDARG00000096989	276.8330588	-1.052463736	0.243768451	-4.317473129	1.58E-05	0.000532153
ENSDARG00000070339	778.7103508	0.646634132	0.149798484	4.316693438	1.58E-05	0.000533218
ENSDARG00000060751	347.2996341	0.713037077	0.165232837	4.315347302	1.59E-05	0.000535657
ENSDARG00000022303	1929.170765	-0.784200193	0.181758308	-4.314521873	1.60E-05	0.000536842
ENSDARG00000015399	1367.374235	0.871528658	0.202241628	4.309343554	1.64E-05	0.000548728
ENSDARG00000052859	503.0079683	-0.726583677	0.168626299	-4.308839616	1.64E-05	0.000549143
ENSDARG00000068516	391.9295472	-0.87031054	0.202010308	-4.308248174	1.65E-05	0.000549776
ENSDARG00000079745	5683.84794	-0.990560903	0.229993382	-4.306910461	1.66E-05	0.000552271
ENSDARG00000063407	521.351205	-0.690233543	0.160322369	-4.305285335	1.67E-05	0.000554929
ENSDARG00000053345	99.10981583	-1.812311299	0.420960941	-4.305176855	1.67E-05	0.000554929
ENSDARG00000009430	139.929913	1.432423966	0.33278788	4.304315307	1.68E-05	0.000555413
ENSDARG00000009978	45971.37186	-0.851397048	0.197791558	-4.304516625	1.67E-05	0.000555413
ENSDARG00000104875	69.71627062	-1.194482809	0.277643313	-4.302220701	1.69E-05	0.000559846
ENSDARG00000039483	631.8249645	0.916148712	0.213056172	4.300033673	1.71E-05	0.00056455
ENSDARG00000094836	1089.702089	0.863918223	0.200998228	4.298138497	1.72E-05	0.000565662
ENSDARG00000019274	472.9853359	0.975872372	0.227059696	4.297866994	1.72E-05	0.000565662
ENSDARG00000069048	644.8794973	-0.9425156	0.21930117	-4.297813835	1.72E-05	0.000565662
ENSDARG00000076381	335.1177307	-1.113053172	0.25899376	-4.297606135	1.73E-05	0.000565662
ENSDARG00000004763	138.5634473	-1.523858824	0.354575823	-4.297695232	1.73E-05	0.000565662
ENSDARG00000093671	520.3476382	-0.964213347	0.224276093	-4.299224828	1.71E-05	0.000565662
ENSDARG00000067781	34.79356482	1.834740142	0.427187068	4.294933717	1.75E-05	0.000571668
ENSDARG00000041724	441.6276158	-1.132772697	0.263839643	-4.293413551	1.76E-05	0.00057389
ENSDARG00000044769	742.9233882	0.815968452	0.190048353	4.293478151	1.76E-05	0.00057389
ENSDARG00000055300	928.2064058	0.537302689	0.12517157	4.292529755	1.77E-05	0.000575326
ENSDARG00000041947	1147.402797	-1.109854747	0.258579133	-4.292128047	1.77E-05	0.000575515
ENSDARG00000091625	165.1613367	-1.215686815	0.283316878	-4.290908555	1.78E-05	0.000576978
ENSDARG00000003382	1426.167058	0.381190989	0.088835626	4.290969796	1.78E-05	0.000576978
ENSDARG00000035598	4448.766386	-0.421090621	0.09815909	-4.289879018	1.79E-05	0.000578806
ENSDARG00000026979	94.25789119	-2.149478015	0.501208977	-4.288586429	1.80E-05	0.000581328
ENSDARG00000005320	74.13518926	1.572620038	0.366940397	4.285764254	1.82E-05	0.000585481
ENSDARG00000088906	78.8525792	-1.758134252	0.410232595	-4.285701025	1.82E-05	0.000585481
ENSDARG00000032261	1240.419964	0.384429878	0.089692394	4.28609228	1.82E-05	0.000585481
ENSDARG00000095339	1523.596298	-0.868771922	0.202679447	-4.286433258	1.82E-05	0.000585481
ENSDARG00000004297	4338.569441	0.609156405	0.142160726	4.284983791	1.83E-05	0.000586516
ENSDARG00000056625	63.90889511	1.831958669	0.427566204	4.284619906	1.83E-05	0.00058662
ENSDARG00000006283	1286.22791	-0.607991651	0.141949517	-4.283154064	1.84E-05	0.00058964
ENSDARG00000046148	1325.180196	-1.014918805	0.237089189	-4.280746869	1.86E-05	0.000595188
ENSDARG00000087993	270.4469256	0.836917137	0.195560276	4.279586598	1.87E-05	0.000597431
ENSDARG00000041502	837.397882	-0.499367766	0.116708731	-4.278752422	1.88E-05	0.000598805
ENSDARG00000011932	5877.956172	0.451745795	0.10558843	4.278364552	1.88E-05	0.000598981
ENSDARG00000078864	1737.692003	-0.598650017	0.139974119	-4.276862207	1.90E-05	0.000601438
ENSDARG00000068369	905.4269586	-0.687344693	0.160714354	-4.276809611	1.90E-05	0.000601438
ENSDARG00000022810	883.7689836	0.89262533	0.208758196	4.275881611	1.90E-05	0.000603079
ENSDARG00000005216	812.5858662	-1.014047781	0.23723775	-4.274394705	1.92E-05	0.000606244
ENSDARG00000097825	892.9948011	-0.473841767	0.110885492	-4.273253047	1.93E-05	0.000608482
ENSDARG00000032319	283.3379278	0.742727559	0.173909783	4.270763523	1.95E-05	0.000614432
ENSDARG00000010255	441.3211661	-0.854708999	0.200147012	-4.270405983	1.95E-05	0.000614536
ENSDARG00000022727	4860.706547	-0.596255225	0.139673205	-4.268930639	1.96E-05	0.000617729
ENSDARG00000026348	432.772756	-0.720707215	0.168867249	-4.267892207	1.97E-05	0.000619725
ENSDARG00000006639	628.4458255	0.472987367	0.110903309	4.264862536	2.00E-05	0.000627298
ENSDARG00000077492	2055.425494	0.741640047	0.173920835	4.264239219	2.01E-05	0.000628155
ENSDARG00000087251	227.8403929	-1.237945798	0.29035617	-4.263542249	2.01E-05	0.000629222
ENSDARG00000090997	597.7303443	-1.237497301	0.29107715	-4.251440901	2.12E-05	0.000662786
ENSDARG00000055276	412.8851302	-0.793343896	0.186612729	-4.251284999	2.13E-05	0.000662786
ENSDARG00000019364	581.2269225	0.452607077	0.106491653	4.250164809	2.14E-05	0.000665166
ENSDARG00000058699	415.4066081	0.51551708	0.121370172	4.247477536	2.16E-05	0.00067224
ENSDARG00000037790	961.3976935	-1.59028998	0.374651113	-4.244722425	2.19E-05	0.000678633
ENSDARG00000015076	21251.45833	-1.434968024	0.338043766	-4.244917875	2.19E-05	0.000678633
ENSDARG00000045747	572.9278189	-0.637542778	0.150248487	-4.243255879	2.20E-05	0.000681164
ENSDARG00000052387	149.6261094	-1.392143318	0.328063561	-4.243517055	2.20E-05	0.000681164
ENSDARG00000099217	136.1004057	-1.238181217	0.292417646	-4.23429035	2.29E-05	0.000707917
ENSDARG00000056483	5395.579004	0.441293431	0.10423846	4.233499123	2.30E-05	0.000709417
ENSDARG00000091555	993.8486204	-0.780530853	0.184483324	-4.230901942	2.33E-05	0.000716654
ENSDARG00000091235	90.99494851	-1.191781567	0.281829235	-4.228736482	2.35E-05	0.000722574
ENSDARG00000038010	1846.085807	-0.761830622	0.18017628	-4.228251474	2.36E-05	0.000723122
ENSDARG00000103636	26.03856408	-1.509345742	0.357001791	-4.227838015	2.36E-05	0.000723441
ENSDARG00000045706	1211.885332	-0.65597525	0.155201652	-4.226599662	2.37E-05	0.000726419
ENSDARG00000045463	1474.3175	0.535832501	0.126811926	4.225410949	2.39E-05	0.000729249
ENSDARG00000069566	98.13632781	-1.655983508	0.391969658	-4.224774738	2.39E-05	0.000729283
ENSDARG00000019874	554.9428317	-1.192026016	0.282132086	-4.225063637	2.39E-05	0.000729283
ENSDARG00000089399	29.93777368	2.036886568	0.482296362	4.223309001	2.41E-05	0.000733028
ENSDARG00000095802	53.98308872	1.527910598	0.361829321	4.222738481	2.41E-05	0.00073387
ENSDARG00000087152	53.43969246	1.250483535	0.296186166	4.221951188	2.42E-05	0.000735421
ENSDARG00000045219	1121.021055	-0.787896353	0.186661473	-4.220990765	2.43E-05	0.000737543
ENSDARG00000036344	667.0146535	1.617642019	0.383367736	4.219557014	2.45E-05	0.000741227
ENSDARG00000019532	194.2943088	0.920451188	0.218226973	4.217861688	2.47E-05	0.000745793
ENSDARG00000068851	969.8950177	-1.052225028	0.249489237	-4.217516721	2.47E-05	0.000745908
ENSDARG00000002396	524.0488094	-0.819504058	0.194489888	-4.213607539	2.51E-05	0.000757902
ENSDARG00000078797	1077.634922	-0.705079636	0.167376327	-4.212540979	2.53E-05	0.000760447
ENSDARG00000079946	474.5957036	-0.880295972	0.208999712	-4.211948261	2.53E-05	0.000761403
ENSDARG00000103785	326.9652144	1.447677678	0.344002103	4.208339612	2.57E-05	0.000772606
ENSDARG00000097635	2519.176872	-1.092586407	0.2597593	-4.20614933	2.60E-05	0.000779063
ENSDARG00000001414	375.9005234	-1.031704667	0.245369553	-4.204697173	2.61E-05	0.00078199
ENSDARG00000021383	742.876384	-0.841068144	0.200045822	-4.204377448	2.62E-05	0.00078199
ENSDARG00000100288	32.49226893	1.731984917	0.41193594	4.204500627	2.62E-05	0.00078199
ENSDARG00000075017	495.6868172	-0.851544656	0.202705248	-4.200900889	2.66E-05	0.00079302
ENSDARG00000002745	6831.53368	-0.758015894	0.180509328	-4.199317019	2.68E-05	0.000797505
ENSDARG00000021891	524.784854	-1.013098015	0.24146768	-4.195584339	2.72E-05	0.000809657
ENSDARG00000053104	232.9047088	-0.724884025	0.172844452	-4.193851848	2.74E-05	0.000814766
ENSDARG00000095665	48.69807518	-1.233412861	0.294159066	-4.193013255	2.75E-05	0.000816582
ENSDARG00000095295	92.48243567	-1.200345343	0.286291724	-4.192735037	2.76E-05	0.000816582
ENSDARG00000096990	352.9465712	-1.195924273	0.285317533	-4.19155549	2.77E-05	0.000819735
ENSDARG00000052695	4409.237155	0.635958462	0.151765376	4.190405482	2.78E-05	0.000821689
ENSDARG00000005799	434.526961	-1.08820361	0.259672057	-4.190684296	2.78E-05	0.000821689
ENSDARG00000102138	765.5006455	0.939836225	0.224355487	4.18904942	2.80E-05	0.000825506
ENSDARG00000023578	587.8171022	-0.705627944	0.168482784	-4.188130851	2.81E-05	0.000827744
ENSDARG00000039936	85.91871888	1.462291128	0.3491968	4.187584557	2.82E-05	0.000828629
ENSDARG00000044691	877.0246681	-0.836634175	0.200095934	-4.181165294	2.90E-05	0.000851238
ENSDARG00000062263	807.1614434	-0.669465661	0.160161103	-4.179951622	2.92E-05	0.00085384
ENSDARG00000028173	1441.469107	-1.038269235	0.248397782	-4.179865166	2.92E-05	0.00085384
ENSDARG00000102288	43.92507972	1.846719626	0.442289261	4.175366194	2.98E-05	0.000869733
ENSDARG00000105277	1234.980379	-0.876162442	0.209963951	-4.172918429	3.01E-05	0.000877966
ENSDARG00000030750	23.6066938	1.589030542	0.380844741	4.172384101	3.01E-05	0.000878861
ENSDARG00000033742	151.5583751	-0.973881036	0.233545612	-4.16998216	3.05E-05	0.000886999
ENSDARG00000041982	370.0177618	-1.080450485	0.259262859	-4.167394016	3.08E-05	0.00089594
ENSDARG00000019137	2083.544088	-0.46920025	0.112599133	-4.166997	3.09E-05	0.000896316
ENSDARG00000037267	1241.81978	-1.008985269	0.242264743	-4.164804412	3.12E-05	0.000903779
ENSDARG00000003203	35.1790838	-1.796668806	0.431456275	-4.164196724	3.12E-05	0.000904995
ENSDARG00000069111	187.3789739	-1.083775135	0.260380614	-4.162272756	3.15E-05	0.00091046
ENSDARG00000020708	5662.680729	0.943175269	0.226603776	4.162222206	3.15E-05	0.00091046
ENSDARG00000079229	982.1526225	0.704421517	0.16930284	4.16071885	3.17E-05	0.000915271
ENSDARG00000097150	14.52437588	-2.303229853	0.553929557	-4.157983307	3.21E-05	0.000925084
ENSDARG00000020265	513.2407762	-0.877568048	0.211134568	-4.156439444	3.23E-05	0.000930136
ENSDARG00000043317	237.9456376	-1.049343966	0.252560937	-4.154814991	3.26E-05	0.000935544
ENSDARG00000068182	270.521565	-1.072375938	0.258135041	-4.154321456	3.26E-05	0.000936341
ENSDARG00000038242	697.967864	-0.886732886	0.213479592	-4.153712674	3.27E-05	0.000936392
ENSDARG00000016048	694.158609	-0.555265876	0.13367642	-4.153805702	3.27E-05	0.000936392
ENSDARG00000019613	1938.552759	0.564150376	0.135854723	4.152600383	3.29E-05	0.000939733
ENSDARG00000040698	654.7251268	-0.500066737	0.120455043	-4.151480279	3.30E-05	0.000943119
ENSDARG00000099117	1233.802824	-1.551106249	0.373682068	-4.150871502	3.31E-05	0.000944404
ENSDARG00000098821	304.4042512	-0.70210296	0.169181691	-4.149993752	3.32E-05	0.000946805
ENSDARG00000061140	2813.702833	-0.505067581	0.121799424	-4.146715681	3.37E-05	0.000956739
ENSDARG00000043856	10774.80609	-0.648681471	0.15641974	-4.147056331	3.37E-05	0.000956739
ENSDARG00000103454	422.414604	-0.740813376	0.17864889	-4.146756118	3.37E-05	0.000956739
ENSDARG00000057714	441.5466445	-1.040322477	0.251068217	-4.143584922	3.42E-05	0.000958767
ENSDARG00000057984	1005.420084	-1.081437857	0.260974042	-4.143852193	3.42E-05	0.000958767
ENSDARG00000023678	831.4809122	0.432992156	0.104476334	4.144404186	3.41E-05	0.000958767
ENSDARG00000087426	116.6045148	1.020842159	0.246304103	4.144641309	3.40E-05	0.000958767
ENSDARG00000029259	239.7348532	-0.797238185	0.192330025	-4.145157198	3.40E-05	0.000958767
ENSDARG00000102175	27.40606084	2.083512956	0.502788813	4.143912714	3.41E-05	0.000958767
ENSDARG00000093753	31.9245239	1.555163936	0.375252381	4.144314642	3.41E-05	0.000958767
ENSDARG00000027500	1262.746006	-0.740762816	0.178698929	-4.145312016	3.39E-05	0.000958767
ENSDARG00000015709	1814.579424	-0.622818488	0.150224564	-4.145916435	3.38E-05	0.000958767
ENSDARG00000102306	10.35936584	-2.069693387	0.500044903	-4.139015064	3.49E-05	0.000976818
ENSDARG00000039499	801.2967403	-1.257645509	0.30403986	-4.136449436	3.53E-05	0.000986542
ENSDARG00000071004	568.2284435	-0.629296798	0.152235033	-4.133718656	3.57E-05	0.000997075
ENSDARG00000041006	553.8571143	-0.612886214	0.148392054	-4.130182148	3.62E-05	0.001011253
ENSDARG00000078552	781.6613692	-0.930272523	0.225264873	-4.129683035	3.63E-05	0.001012166
ENSDARG00000077356	96.62671421	-1.003059814	0.242916051	-4.129244691	3.64E-05	0.001012704
ENSDARG00000097157	229.9849517	-1.037217849	0.251204455	-4.128978714	3.64E-05	0.001012704
ENSDARG00000007370	497.4931763	-0.851108379	0.20616373	-4.128312864	3.65E-05	0.001014358
ENSDARG00000005943	42.46759602	-1.341818638	0.325083063	-4.127617803	3.67E-05	0.001016145
ENSDARG00000044167	4354.181981	-0.79952265	0.193765937	-4.126229122	3.69E-05	0.00102101
ENSDARG00000071213	439.6616049	-0.837138337	0.20296509	-4.124543472	3.71E-05	0.001027222
ENSDARG00000069383	9.580520609	-2.307560933	0.559555322	-4.123919196	3.72E-05	0.001028718
ENSDARG00000017748	1161.186916	-0.434892945	0.105506641	-4.121948532	3.76E-05	0.001034959
ENSDARG00000041787	43.8723118	1.815017303	0.4403193	4.122048031	3.76E-05	0.001034959
ENSDARG00000068460	272.3689829	-1.410158186	0.34213923	-4.121591628	3.76E-05	0.001035267
ENSDARG00000090866	211.6770703	-1.560549266	0.378751852	-4.12024194	3.78E-05	0.001040049
ENSDARG00000076320	217.4831825	-1.125682507	0.2734756	-4.116208197	3.85E-05	0.001057088
ENSDARG00000031915	1449.046751	0.803885377	0.195335457	4.115409408	3.86E-05	0.001059434
ENSDARG00000070681	268.2626589	-0.889297795	0.216283819	-4.111716715	3.93E-05	0.001075185
ENSDARG00000059743	215.8671442	1.050956811	0.255666223	4.110659597	3.95E-05	0.001077436
ENSDARG00000035648	447.7615559	1.020970026	0.248362562	4.110804855	3.94E-05	0.001077436
ENSDARG00000033544	611.1382369	-1.10015258	0.267692878	-4.109756633	3.96E-05	0.001078977
ENSDARG00000003022	261.4924253	-0.770710785	0.18752568	-4.109894639	3.96E-05	0.001078977
ENSDARG00000002764	29.45342651	1.733262117	0.421777943	4.109418584	3.97E-05	0.00107922
ENSDARG00000042126	1150.833522	-0.705140837	0.171646936	-4.108088698	3.99E-05	0.001082771
ENSDARG00000101464	152.1174091	1.068721429	0.26014526	4.108171836	3.99E-05	0.001082771
ENSDARG00000096000	41.91159065	-1.304320845	0.317535038	-4.107643852	4.00E-05	0.001083521
ENSDARG00000020863	139.847487	-0.954954083	0.232555612	-4.106347188	4.02E-05	0.001088276
ENSDARG00000069503	876.9261256	-1.295462329	0.315624521	-4.104441329	4.05E-05	0.001095936
ENSDARG00000040948	105.7444779	1.624768957	0.395909062	4.103894333	4.06E-05	0.001097183
ENSDARG00000104439	1044.159468	0.467653578	0.113964758	4.103492923	4.07E-05	0.00109774
ENSDARG00000037748	234.6884769	-0.784749727	0.19134634	-4.101200615	4.11E-05	0.001107315
ENSDARG00000075249	2253.753244	0.544339057	0.132757458	4.100252174	4.13E-05	0.001110502
ENSDARG00000061841	1815.810536	0.386677369	0.094316693	4.09977659	4.14E-05	0.001111426
ENSDARG00000059370	83.49895176	1.097255367	0.267690212	4.098974547	4.15E-05	0.001113922
ENSDARG00000054363	246.1919752	-0.699076997	0.170577686	-4.09829101	4.16E-05	0.001115854
ENSDARG00000018179	1159.725985	-0.66654792	0.162665274	-4.097665743	4.17E-05	0.001117508
ENSDARG00000095559	25.2677628	-1.568470066	0.382800101	-4.097360636	4.18E-05	0.001117621
ENSDARG00000017947	161.1246594	-0.890241124	0.217322611	-4.096403599	4.20E-05	0.001120742
ENSDARG00000012788	510.2836764	1.039820755	0.253853071	4.096151958	4.20E-05	0.001120742
ENSDARG00000024160	181.215011	1.51538478	0.370306438	4.092245293	4.27E-05	0.001138415
ENSDARG00000006370	3433.463118	0.432517269	0.105701417	4.091877662	4.28E-05	0.001138841
ENSDARG00000045298	1850.943614	-0.706937072	0.17279173	-4.091266828	4.29E-05	0.001140465
ENSDARG00000077765	205.5667513	-0.759746522	0.185780824	-4.089477619	4.32E-05	0.001147909
ENSDARG00000096756	16.46123971	2.359235325	0.577030111	4.088582691	4.34E-05	0.001150956
ENSDARG00000028614	1188.352285	0.588824579	0.144077459	4.086861206	4.37E-05	0.001158129
ENSDARG00000039264	44.28473634	-1.156531017	0.283240774	-4.083208081	4.44E-05	0.001175078
ENSDARG00000004447	175.0767394	1.072838445	0.262812166	4.082149085	4.46E-05	0.001179028
ENSDARG00000097934	119.7658444	-1.16359723	0.285245789	-4.079279249	4.52E-05	0.001192244
ENSDARG00000102464	1653.996052	-0.521621818	0.128001425	-4.075125088	4.60E-05	0.001212273
ENSDARG00000055523	99.02116293	2.112536655	0.518539312	4.074014458	4.62E-05	0.001216613
ENSDARG00000102032	579.2944235	-1.357950511	0.333359541	-4.073531257	4.63E-05	0.001217683
ENSDARG00000039131	89.83436933	-1.246380559	0.306035899	-4.072661294	4.65E-05	0.001220782
ENSDARG00000029751	152.3021239	-0.865318636	0.212496436	-4.072155992	4.66E-05	0.001221974
ENSDARG00000077881	425.0477859	-0.745768046	0.183193962	-4.070920452	4.68E-05	0.00122701
ENSDARG00000076090	359.3845937	0.693507555	0.170412617	4.069578687	4.71E-05	0.001232628
ENSDARG00000063310	380.6940395	0.693499148	0.170441703	4.068834891	4.72E-05	0.001235099
ENSDARG00000006060	2124.124825	-0.838810215	0.206308395	-4.065807485	4.79E-05	0.001249757
ENSDARG00000092948	31.63224046	-1.772775582	0.436106052	-4.065010271	4.80E-05	0.001252549
ENSDARG00000078425	1799.135247	-1.159576082	0.285362888	-4.063513976	4.83E-05	0.001259116
ENSDARG00000043442	103.010485	-1.227971284	0.302247738	-4.062797274	4.85E-05	0.001261495
ENSDARG00000087697	2651.893799	-0.69774328	0.171975326	-4.057229009	4.97E-05	0.001290414
ENSDARG00000088366	125.9667414	1.805277698	0.445632163	4.051048929	5.10E-05	0.001321854
ENSDARG00000093628	1543.773549	-1.374919456	0.339397288	-4.051062	5.10E-05	0.001321854
ENSDARG00000075954	1699.432682	-0.741317062	0.183006738	-4.050763768	5.11E-05	0.001321907
ENSDARG00000044968	384.9109174	-0.582265522	0.143779377	-4.049715143	5.13E-05	0.001326282
ENSDARG00000038297	37.61143404	1.152057758	0.284542842	4.048802453	5.15E-05	0.001328339
ENSDARG00000058835	195.7850782	-0.774093753	0.191188533	-4.048850326	5.15E-05	0.001328339
ENSDARG00000093936	62.21905331	-1.881190181	0.46470415	-4.048145862	5.16E-05	0.00132895
ENSDARG00000041062	493.3519882	1.207049698	0.298167479	4.048227198	5.16E-05	0.00132895
ENSDARG00000035198	478.6581372	-0.920798308	0.227585738	-4.045940301	5.21E-05	0.001338392
ENSDARG00000063631	1311.449719	-1.245769832	0.307889398	-4.046160215	5.21E-05	0.001338392
ENSDARG00000042344	718.7366445	-0.63774569	0.157676815	-4.044638325	5.24E-05	0.001344281
ENSDARG00000059972	412.0757781	1.113418451	0.275329924	4.043942749	5.26E-05	0.001346706
ENSDARG00000055876	189.9614197	-0.826411326	0.204532886	-4.040481427	5.33E-05	0.001365147
ENSDARG00000012504	427.3778928	1.207904014	0.299223083	4.036800915	5.42E-05	0.00138512
ENSDARG00000040249	263.93528	-0.821825543	0.203680881	-4.034868366	5.46E-05	0.001390874
ENSDARG00000061405	549.5382848	-0.756758288	0.187560687	-4.034738312	5.47E-05	0.001390874
ENSDARG00000043133	438.2179359	-1.014356621	0.251378167	-4.035181872	5.46E-05	0.001390874
ENSDARG00000005108	2478.998595	-0.863452722	0.214001219	-4.034802826	5.46E-05	0.001390874
ENSDARG00000041464	869.4380339	-0.759855344	0.188347888	-4.034318356	5.48E-05	0.001391753
ENSDARG00000070331	1098.926192	-1.341639977	0.332884959	-4.030341235	5.57E-05	0.001413879
ENSDARG00000099732	267.4790084	1.02862318	0.255332226	4.028567785	5.61E-05	0.001422942
ENSDARG00000020847	1360.224936	-0.640636304	0.159061415	-4.027603454	5.63E-05	0.001427143
ENSDARG00000015176	340.7749686	-0.637348205	0.158263884	-4.02712348	5.65E-05	0.001428413
ENSDARG00000035649	352.3221367	0.787880545	0.195724596	4.025454962	5.69E-05	0.001436926
ENSDARG00000073709	42.6260782	-1.392458428	0.346285028	-4.021133794	5.79E-05	0.001461865
ENSDARG00000062579	227.7218799	-1.0547882	0.262380667	-4.0200683	5.82E-05	0.001465128
ENSDARG00000040076	2675.46686	-0.856619188	0.213084481	-4.020091859	5.82E-05	0.001465128
ENSDARG00000020944	405.9617115	1.28121502	0.318759299	4.01938084	5.84E-05	0.001465132
ENSDARG00000070950	111.096665	-1.281622115	0.318857177	-4.019423769	5.83E-05	0.001465132
ENSDARG00000079420	113.4001231	1.544558046	0.384289216	4.019259405	5.84E-05	0.001465132
ENSDARG00000037960	3067.665173	-0.545195688	0.135692548	-4.017874937	5.87E-05	0.00147197
ENSDARG00000040362	534.9456332	-1.003120639	0.249680028	-4.017624671	5.88E-05	0.00147197
ENSDARG00000076833	1676.097004	-1.132430677	0.282004899	-4.015641855	5.93E-05	0.001482713
ENSDARG00000028346	76.86288911	-1.163116385	0.28970184	-4.014873998	5.95E-05	0.001485858
ENSDARG00000036587	238.60117	-1.102081473	0.274543348	-4.014234839	5.96E-05	0.001488198
ENSDARG00000018814	1861.783573	-0.89214068	0.222274084	-4.01369636	5.98E-05	0.001489908
ENSDARG00000020235	4059.409024	-0.479357988	0.119454306	-4.012898367	6.00E-05	0.001493262
ENSDARG00000097868	52.22235804	1.305680959	0.325407958	4.012443228	6.01E-05	0.001494453
ENSDARG00000010596	3158.889064	0.408714883	0.101879892	4.011732587	6.03E-05	0.001497266
ENSDARG00000020442	1392.909508	-0.546678903	0.136319711	-4.010270406	6.06E-05	0.001504868
ENSDARG00000102056	2268.015274	-0.504285127	0.125836007	-4.007478781	6.14E-05	0.001521044
ENSDARG00000015947	10465.31536	-1.108665922	0.276751431	-4.005998874	6.18E-05	0.001528877
ENSDARG00000018914	6268.037769	0.253286971	0.06324801	4.004663113	6.21E-05	0.001535812
ENSDARG00000035519	10613.27565	0.818260824	0.204387316	4.003481425	6.24E-05	0.001541773
ENSDARG00000077054	537.6600779	-1.215460144	0.303674525	-4.002509411	6.27E-05	0.001546385
ENSDARG00000060569	265.0976432	0.836393263	0.209016173	4.001571991	6.29E-05	0.001550785
ENSDARG00000036966	1823.319291	-1.142708603	0.285668556	-4.000120351	6.33E-05	0.001558581
ENSDARG00000002192	127.3538044	-1.052402873	0.263194769	-3.998570629	6.37E-05	0.001567065
ENSDARG00000039142	3507.994273	-0.554347112	0.138666128	-3.997711043	6.40E-05	0.001571008
ENSDARG00000102548	113.1599805	-1.134719085	0.283888571	-3.997058005	6.41E-05	0.001573588
ENSDARG00000079616	1245.535106	0.424198936	0.106144658	3.996422858	6.43E-05	0.001576055
ENSDARG00000041394	2420.479329	-1.074385023	0.268862118	-3.996044625	6.44E-05	0.001576816
ENSDARG00000088202	1010.485618	-0.809506138	0.202607949	-3.995431281	6.46E-05	0.001579145
ENSDARG00000034262	606.4006533	-0.627769929	0.157143917	-3.994872599	6.47E-05	0.00157936
ENSDARG00000040485	325.7986378	0.589678861	0.147605715	3.994959542	6.47E-05	0.00157936
ENSDARG00000020364	254.5999267	1.689565971	0.422973809	3.99449312	6.48E-05	0.001580138
ENSDARG00000088137	266.9126307	-1.214784387	0.304268356	-3.992476916	6.54E-05	0.001591873
ENSDARG00000060094	193.0318682	-1.00290319	0.251364175	-3.989841391	6.61E-05	0.001607884
ENSDARG00000036394	1342.386792	0.587901434	0.147411553	3.988163891	6.66E-05	0.001617504
ENSDARG00000025608	146.2427013	-1.235669676	0.310007536	-3.985934319	6.72E-05	0.001630968
ENSDARG00000102178	2345.433433	-0.738351598	0.185253689	-3.985624263	6.73E-05	0.001631299
ENSDARG00000055792	1884.183925	0.475361827	0.119431169	3.980215819	6.89E-05	0.001667025
ENSDARG00000104980	32.785838	1.441003527	0.362099585	3.979577961	6.90E-05	0.001667958
ENSDARG00000031819	6752.584467	-0.411342586	0.103363843	-3.979559701	6.90E-05	0.001667958
ENSDARG00000070434	484.9409026	-0.998700877	0.251019641	-3.978576634	6.93E-05	0.001671195
ENSDARG00000056627	1273.423458	-1.117335164	0.280833327	-3.978641627	6.93E-05	0.001671195
ENSDARG00000027236	320.9302715	1.681034638	0.422615245	3.977695215	6.96E-05	0.001675563
ENSDARG00000003971	1259.082625	0.779123938	0.195970123	3.975728168	7.02E-05	0.001687626
ENSDARG00000062081	1201.478076	-0.549516041	0.138247578	-3.974869213	7.04E-05	0.001690359
ENSDARG00000002795	2258.640276	0.988227669	0.24862181	3.974822915	7.04E-05	0.001690359
ENSDARG00000059039	93.81707929	-1.311271072	0.329942482	-3.974241404	7.06E-05	0.001692646
ENSDARG00000094282	201.4550869	-0.683310159	0.172003388	-3.972655223	7.11E-05	0.001701853
ENSDARG00000041750	289.8787072	0.968541528	0.243815811	3.972431178	7.11E-05	0.001701853
ENSDARG00000068958	322.3235378	-1.402147172	0.353071142	-3.971287948	7.15E-05	0.001708183
ENSDARG00000099312	5251.060572	0.616804832	0.155365738	3.970018356	7.19E-05	0.001713586
ENSDARG00000028896	507.0266615	-0.696442611	0.175415808	-3.970238588	7.18E-05	0.001713586
ENSDARG00000097437	35.94905119	-1.327939156	0.33452324	-3.969646944	7.20E-05	0.0017144
ENSDARG00000032469	527.120104	-0.779244592	0.196406494	-3.967509302	7.26E-05	0.001727973
ENSDARG00000090778	727.1931657	0.571055042	0.143999483	3.965674244	7.32E-05	0.00173944
ENSDARG00000058992	1125.042022	-0.622606142	0.157039738	-3.964640741	7.35E-05	0.001745106
ENSDARG00000070050	316.2271314	-0.930174737	0.234857913	-3.960585038	7.48E-05	0.001772137
ENSDARG00000087229	1923.225744	0.369490922	0.093295016	3.960457248	7.48E-05	0.001772137
ENSDARG00000037921	1801.59382	1.322262486	0.334139624	3.957215456	7.58E-05	0.001794208
ENSDARG00000058730	2854.795448	1.083349334	0.273781414	3.956986409	7.59E-05	0.001794208
ENSDARG00000062902	135.4185542	1.120095436	0.283204941	3.955070242	7.65E-05	0.001806706
ENSDARG00000046090	192.6706058	-0.807156602	0.204123683	-3.954252593	7.68E-05	0.00181095
ENSDARG00000040466	237.7280771	2.029117544	0.513185164	3.953967667	7.69E-05	0.001811166
ENSDARG00000013711	206.8767589	-0.865460962	0.219019203	-3.951530044	7.77E-05	0.001827758
ENSDARG00000097845	459.0393846	-0.793808083	0.200915322	-3.950958425	7.78E-05	0.00183017
ENSDARG00000024195	394.5988075	0.804407076	0.203635871	3.95022288	7.81E-05	0.001833843
ENSDARG00000054849	2218.160426	-0.514692811	0.130337157	-3.948933852	7.85E-05	0.001841549
ENSDARG00000102824	2406.939561	0.583810783	0.147848556	3.94870805	7.86E-05	0.001841549
ENSDARG00000036846	320.0799128	1.328999802	0.336742873	3.946630827	7.93E-05	0.001855614
ENSDARG00000089903	194.1008521	-1.317975382	0.334045952	-3.945491259	7.96E-05	0.001862478
ENSDARG00000078781	163.1578411	-1.079265513	0.273786485	-3.941997044	8.08E-05	0.001885816
ENSDARG00000019316	78.95287463	-1.250104363	0.317107768	-3.942206681	8.07E-05	0.001885816
ENSDARG00000068030	295.6563296	-1.318355265	0.334502383	-3.941243268	8.11E-05	0.001889747
ENSDARG00000088539	91.6087191	-1.265959616	0.321272826	-3.940450344	8.13E-05	0.001893996
ENSDARG00000035562	247.2915222	-1.045439341	0.265371613	-3.939529656	8.16E-05	0.001899267
ENSDARG00000055759	1382.877913	-0.615635454	0.156328304	-3.938093357	8.21E-05	0.001908649
ENSDARG00000055252	158.9912581	-1.084085503	0.275356367	-3.937027181	8.25E-05	0.001913101
ENSDARG00000068849	436.1576508	-0.780887281	0.198344024	-3.937034579	8.25E-05	0.001913101
ENSDARG00000098240	8559.606178	0.730733567	0.185710097	3.934807952	8.33E-05	0.00192883
ENSDARG00000097869	35.97490781	-1.740939597	0.442562261	-3.933773281	8.36E-05	0.001935116
ENSDARG00000059507	42.59204069	-1.23462203	0.313911101	-3.933030799	8.39E-05	0.001939065
ENSDARG00000102364	732.9515033	-1.327943479	0.337711379	-3.932184589	8.42E-05	0.001943861
ENSDARG00000018853	1732.393016	-0.565692872	0.143908555	-3.930918991	8.46E-05	0.001952073
ENSDARG00000039034	19073.76337	0.379864092	0.096683444	3.928946644	8.53E-05	0.001964029
ENSDARG00000099593	376.0927618	0.544859501	0.138670142	3.929176765	8.52E-05	0.001964029
ENSDARG00000011245	1905.8395	-0.92639704	0.235821298	-3.928385807	8.55E-05	0.001966555
ENSDARG00000053820	125.6457617	1.113436249	0.28355323	3.926727445	8.61E-05	0.001978088
ENSDARG00000004171	1135.839125	-0.604599915	0.154023847	-3.925365626	8.66E-05	0.001983097
ENSDARG00000091902	531.0931312	-0.703174501	0.179131463	-3.925466192	8.66E-05	0.001983097
ENSDARG00000054804	14432.07349	0.406101107	0.103452805	3.925472167	8.66E-05	0.001983097
ENSDARG00000052429	199.5111552	-0.865413735	0.2205768	-3.923412313	8.73E-05	0.001997171
ENSDARG00000087197	52.33679232	1.700688611	0.433595138	3.922296309	8.77E-05	0.002000203
ENSDARG00000003429	13122.12913	0.346101565	0.08823784	3.922371249	8.77E-05	0.002000203
ENSDARG00000001909	304.2822578	-1.106825092	0.28215826	-3.922710233	8.76E-05	0.002000203
ENSDARG00000013310	650.6319061	-0.65117896	0.166125642	-3.919798011	8.86E-05	0.002018956
ENSDARG00000077938	1428.705665	-0.925976552	0.236372412	-3.917447655	8.95E-05	0.002036626
ENSDARG00000100697	1302.32033	-1.114792908	0.2846592	-3.916237053	8.99E-05	0.002044758
ENSDARG00000036832	155135.8848	-1.153207944	0.294580951	-3.914740381	9.05E-05	0.002055357
ENSDARG00000039455	383.4084763	-0.77485661	0.197996177	-3.913492782	9.10E-05	0.002063878
ENSDARG00000061371	408.2619437	0.886444821	0.226546415	3.912861839	9.12E-05	0.002067147
ENSDARG00000075261	525.1062722	-0.814364264	0.2081656	-3.912098178	9.15E-05	0.002071155
ENSDARG00000014569	7888.267961	0.524066999	0.133967487	3.911896919	9.16E-05	0.002071155
ENSDARG00000054250	451.4180252	0.51001662	0.130394155	3.911345716	9.18E-05	0.002071626
ENSDARG00000013168	1991.198562	-0.633248418	0.161896538	-3.911438898	9.17E-05	0.002071626
ENSDARG00000069296	9.974630272	-2.306540101	0.589786395	-3.910805877	9.20E-05	0.002074133
ENSDARG00000060944	90.59394592	-1.062499577	0.271734995	-3.910057941	9.23E-05	0.002078434
ENSDARG00000016470	878.6593593	-0.714542997	0.182824578	-3.908353048	9.29E-05	0.002088872
ENSDARG00000063910	7034.449615	-0.594063052	0.151992503	-3.908502338	9.29E-05	0.002088872
ENSDARG00000079698	68.58868112	1.140463389	0.291843246	3.907794358	9.31E-05	0.002091568
ENSDARG00000052061	8877.496612	-0.739733131	0.189386761	-3.905938984	9.39E-05	0.002101245
ENSDARG00000013777	1925.213151	-0.659980697	0.168962278	-3.906083102	9.38E-05	0.002101245
ENSDARG00000069745	734.9819833	-0.747086784	0.191251725	-3.906300895	9.37E-05	0.002101245
ENSDARG00000104267	14081.6251	-1.217730247	0.311800815	-3.905474873	9.40E-05	0.00210314
ENSDARG00000025094	1143.202224	-0.454526638	0.11639847	-3.90491935	9.43E-05	0.002105835
ENSDARG00000100606	444.5809063	-0.503147746	0.128918323	-3.902841246	9.51E-05	0.002121848
ENSDARG00000007808	583.7039907	0.475564856	0.121861923	3.902489351	9.52E-05	0.002122781
ENSDARG00000099923	1178.20433	-1.017850293	0.260933091	-3.900809546	9.59E-05	0.0021354
ENSDARG00000075525	396.6742365	-0.622511159	0.159647835	-3.899277162	9.65E-05	0.002146784
ENSDARG00000015955	526.2868094	1.385507009	0.35541223	3.898309879	9.69E-05	0.002153196
ENSDARG00000007975	496.0122614	0.594796693	0.152648907	3.896501492	9.76E-05	0.002167138
ENSDARG00000058348	1259.651627	-0.816954596	0.209689941	-3.896012343	9.78E-05	0.002169326
ENSDARG00000102300	193.4542249	-0.845204138	0.216957163	-3.895718983	9.79E-05	0.002169764
ENSDARG00000104255	449.4545438	-0.820641383	0.210729552	-3.894287132	9.85E-05	0.002180422
ENSDARG00000076005	950.6015056	-0.633726724	0.162829289	-3.891970095	9.94E-05	0.002199141
ENSDARG00000094133	4494.221088	-0.341585917	0.087773209	-3.891687682	9.95E-05	0.00219949
ENSDARG00000058990	428.7854245	-0.508864439	0.130784578	-3.890859669	9.99E-05	0.002204794
ENSDARG00000036869	344.9650702	1.115580181	0.286847922	3.889099743	0.000100617	0.002218615
ENSDARG00000102690	484.8935491	0.985312883	0.25348998	3.886989466	0.000101495	0.002235741
ENSDARG00000036463	279.4040161	1.620567564	0.417078354	3.885523068	0.00010211	0.002240301
ENSDARG00000035984	133.8145921	1.349150066	0.347190802	3.885903825	0.00010195	0.002240301
ENSDARG00000027807	494.8906688	-0.828052994	0.213075184	-3.886200999	0.000101825	0.002240301
ENSDARG00000087596	1208.430941	-0.809032163	0.208211742	-3.885622179	0.000102068	0.002240301
ENSDARG00000078254	67.92697908	-1.080933785	0.278283336	-3.884292176	0.000102628	0.002245264
ENSDARG00000076440	1022.155273	0.564811196	0.14539593	3.884642409	0.000102481	0.002245264
ENSDARG00000101309	1100.589938	0.466688644	0.120148691	3.884259081	0.000102642	0.002245264
ENSDARG00000054978	2169.569073	0.515933292	0.132852021	3.883518579	0.000102956	0.002249878
ENSDARG00000067537	56.04846612	-1.612347027	0.415302894	-3.882339974	0.000103456	0.002258569
ENSDARG00000061974	329.1095131	-0.762069721	0.196407577	-3.880042372	0.000104438	0.002277749
ENSDARG00000036876	1430.03821	-1.236214094	0.318633723	-3.879734011	0.000104571	0.002278378
ENSDARG00000070536	62.09860919	-0.974468079	0.251246545	-3.878533257	0.000105088	0.002285122
ENSDARG00000035890	3382.324618	-0.704225659	0.181559073	-3.878768742	0.000104987	0.002285122
ENSDARG00000069446	36.44651893	1.683954452	0.43428636	3.877520931	0.000105526	0.002292381
ENSDARG00000009771	2426.044395	0.564925593	0.145709569	3.877065853	0.000105724	0.002294404
ENSDARG00000062271	2179.096741	-1.193683742	0.307978369	-3.875868767	0.000106245	0.002303441
ENSDARG00000104687	705.1755498	0.926445712	0.239188901	3.873280524	0.00010738	0.002325758
ENSDARG00000014047	3117.78599	-0.821909297	0.212257881	-3.872220406	0.000107848	0.002333601
ENSDARG00000015611	690.6793762	0.938669918	0.242492556	3.870922608	0.000108424	0.002343754
ENSDARG00000037706	706.2664023	-0.919592066	0.237596887	-3.870387689	0.000108662	0.002346596
ENSDARG00000022615	307.6885848	-1.299179701	0.335784558	-3.869087096	0.000109244	0.002356832
ENSDARG00000071333	258.7156268	0.756357516	0.195666396	3.865546312	0.000110841	0.002388946
ENSDARG00000036548	722.6694827	-0.522865404	0.135315224	-3.864054541	0.00011152	0.002401236
ENSDARG00000071173	72.92193567	-1.580327326	0.409074243	-3.863179736	0.000111921	0.002407497
ENSDARG00000069461	626.6678964	-0.791828012	0.20501708	-3.862253878	0.000112346	0.00241428
ENSDARG00000100916	468.1432858	0.644769802	0.166977697	3.861412705	0.000112733	0.002420243
ENSDARG00000074248	567.2724533	0.690134391	0.178762234	3.860627469	0.000113096	0.002425666
ENSDARG00000068199	627.6796069	-0.79782533	0.206703824	-3.859751185	0.000113503	0.002432008
ENSDARG00000105295	498.8036566	0.514670281	0.133438959	3.856971646	0.0001148	0.002457423
ENSDARG00000070654	1154.293812	0.497857846	0.129141447	3.85513603	0.000115665	0.002473527
ENSDARG00000057138	405.7554482	-0.883271775	0.229195301	-3.853795311	0.000116301	0.002484701
ENSDARG00000076500	159.4215937	1.469535385	0.381488616	3.85210809	0.000117105	0.002499459
ENSDARG00000097560	28.10491191	1.539912304	0.399807459	3.851634754	0.000117332	0.002501867
ENSDARG00000020284	414.6253903	0.819092943	0.212755327	3.849929194	0.000118152	0.002516912
ENSDARG00000071384	2422.855397	-1.40699846	0.36551758	-3.849331841	0.00011844	0.002520615
ENSDARG00000087185	302.0775731	0.586757221	0.152478229	3.848137695	0.000119019	0.002530481
ENSDARG00000043858	78.17147485	0.829670752	0.215643479	3.847418684	0.000119369	0.002535464
ENSDARG00000062801	1477.670247	-0.391944196	0.101913823	-3.845839403	0.00012014	0.002549389
ENSDARG00000024818	381.6271052	-0.541401615	0.140841154	-3.844058348	0.000121016	0.002563498
ENSDARG00000058462	388.4396488	2.070395031	0.538616592	3.843912466	0.000121088	0.002563498
ENSDARG00000056087	619.3748834	-0.920330657	0.239433941	-3.843776917	0.000121155	0.002563498
ENSDARG00000060627	629.7990638	-0.882709441	0.229696497	-3.84293819	0.00012157	0.002569805
ENSDARG00000100222	5913.210736	-0.651932931	0.169682484	-3.842075606	0.000121998	0.002576378
ENSDARG00000054184	11.72706955	1.898943588	0.494324087	3.841495164	0.000122287	0.002579818
ENSDARG00000099774	1110.506809	-0.568819428	0.14808081	-3.841277112	0.000122396	0.002579818
ENSDARG00000104800	71.31873921	-1.252024695	0.32621382	-3.838049213	0.000124016	0.002608957
ENSDARG00000003313	350.4847067	-0.985246114	0.256695397	-3.838191599	0.000123944	0.002608957
ENSDARG00000025091	2262.316376	-0.434993742	0.113363189	-3.837169255	0.000124461	0.002614433
ENSDARG00000002362	863.8202348	0.427241382	0.111345896	3.837064454	0.000124514	0.002614433
ENSDARG00000005916	536.626011	0.888905939	0.231873255	3.833585467	0.000126289	0.002649175
ENSDARG00000022768	854.9734206	0.457542219	0.119359431	3.833314332	0.000126428	0.002649569
ENSDARG00000037256	7.661898338	-1.972731169	0.51468973	-3.832855121	0.000126665	0.002651994
ENSDARG00000042641	1020.829433	-0.474355084	0.123806452	-3.831424596	0.000127403	0.002664926
ENSDARG00000028618	2564.995739	-0.649047804	0.169442255	-3.830495556	0.000127885	0.002669927
ENSDARG00000055283	4464.983983	0.47838005	0.124886472	3.83051938	0.000127873	0.002669927
ENSDARG00000052494	3480.696152	0.287128409	0.074964526	3.830190412	0.000128044	0.002670704
ENSDARG00000036426	222.3539509	-0.883605109	0.230789824	-3.828613811	0.000128867	0.00268532
ENSDARG00000024546	307.4006493	-1.06194403	0.277387442	-3.828378171	0.00012899	0.002685347
ENSDARG00000061481	177.833052	-1.59466468	0.416844192	-3.825565311	0.000130472	0.002713627
ENSDARG00000096956	6.925320493	-2.192144966	0.573123782	-3.824906653	0.000130822	0.00271832
ENSDARG00000068219	434.1463793	-0.794023116	0.207631172	-3.824199941	0.000131197	0.002723554
ENSDARG00000054786	18.7947128	1.663554311	0.435122859	3.823182983	0.00013174	0.002732237
ENSDARG00000054251	201.9828431	-0.560382605	0.146595955	-3.82263348	0.000132034	0.002735754
ENSDARG00000062204	113.4670798	-1.264039217	0.330762634	-3.821590127	0.000132594	0.002744769
ENSDARG00000034107	66.17732973	1.209800561	0.316632946	3.820829694	0.000133003	0.002750657
ENSDARG00000079011	265.5413264	-1.381631968	0.36184424	-3.818305819	0.000134371	0.002776333
ENSDARG00000012138	1380.446448	0.61308062	0.160697089	3.815132075	0.00013611	0.00280962
ENSDARG00000054597	795.0974212	-0.699036784	0.183294106	-3.813743935	0.000136877	0.002822805
ENSDARG00000098351	13.88890192	2.005761262	0.525963511	3.813498887	0.000137013	0.002822959
ENSDARG00000022689	563.7771697	-1.126719143	0.295503984	-3.812872941	0.000137361	0.002824825
ENSDARG00000036239	785.6700826	1.237650102	0.324594766	3.812908381	0.000137341	0.002824825
ENSDARG00000100394	767.2574011	-0.54008388	0.141666936	-3.812349554	0.000137652	0.00282817
ENSDARG00000023724	572.8940312	-0.686965184	0.180218112	-3.811854299	0.000137928	0.002828557
ENSDARG00000032369	1667.109906	0.40946052	0.107413951	3.811986413	0.000137854	0.002828557
ENSDARG00000102758	33.00244463	-1.224856201	0.321364209	-3.811426934	0.000138167	0.002830793
ENSDARG00000103831	3171.089693	0.289018479	0.075834017	3.811198332	0.000138295	0.002830793
ENSDARG00000079884	43.9412509	1.273932372	0.33443558	3.809201078	0.000139417	0.002851101
ENSDARG00000070408	245.170098	-1.165775379	0.306193044	-3.807321562	0.00014048	0.002868925
ENSDARG00000104089	415.1195201	-0.674082543	0.177054676	-3.8071999	0.000140549	0.002868925
ENSDARG00000052705	911.5097761	-1.069655038	0.281005946	-3.806521019	0.000140935	0.002874139
ENSDARG00000096786	109.8981517	-1.334260557	0.350550638	-3.806184934	0.000141127	0.002875378
ENSDARG00000077407	617.4329716	-0.687848923	0.180734213	-3.805858957	0.000141313	0.002876503
ENSDARG00000058008	1000.473217	0.81889298	0.215244757	3.804473526	0.000142106	0.002889973
ENSDARG00000038879	1127.771713	0.44532278	0.117140004	3.801628537	0.000143748	0.002920664
ENSDARG00000043932	702.0561937	1.17059127	0.30807296	3.799720913	0.000144859	0.00294052
ENSDARG00000077084	3812.113321	-1.339341115	0.352684058	-3.797566365	0.000146124	0.002963453
ENSDARG00000007461	571.744691	-0.626245842	0.164930514	-3.797028366	0.000146441	0.002967152
ENSDARG00000022309	5470.690402	-0.616629166	0.162439834	-3.796046523	0.000147022	0.002976179
ENSDARG00000043497	494.4093788	0.623047552	0.164160509	3.795355869	0.000147432	0.002981731
ENSDARG00000073757	93.21415541	-1.182822071	0.311688306	-3.794887547	0.00014771	0.002984619
ENSDARG00000095826	102.1613324	0.783195275	0.206424815	3.794094602	0.000148183	0.002991422
ENSDARG00000002196	421.7320545	-0.910099519	0.239937523	-3.793068747	0.000148797	0.003001057
ENSDARG00000016871	17163.92318	0.407284081	0.107437409	3.790896337	0.000150105	0.003019545
ENSDARG00000042833	612.371964	-0.700227613	0.184714641	-3.790861455	0.000150126	0.003019545
ENSDARG00000057110	775.1508399	0.686150612	0.180985415	3.791192858	0.000149925	0.003019545
ENSDARG00000057928	988.8003938	0.329276257	0.086895135	3.789352016	0.000151041	0.003034818
ENSDARG00000031198	1248.455516	0.492148444	0.12988346	3.789154101	0.000151161	0.003034818
ENSDARG00000094857	40.8842525	1.353698578	0.357288796	3.788807807	0.000151372	0.003036278
ENSDARG00000006786	1057.021151	-0.678380587	0.179092765	-3.787872654	0.000151943	0.003042283
ENSDARG00000034771	1517.425976	-0.589760503	0.155697389	-3.787863792	0.000151948	0.003042283
ENSDARG00000042876	2893.639998	-0.714165738	0.188572106	-3.78722895	0.000152337	0.003047289
ENSDARG00000097507	109.9024304	-0.97539654	0.257586044	-3.786682397	0.000152672	0.00305122
ENSDARG00000074675	1473.320475	0.454038062	0.119966181	3.784717149	0.000153883	0.003072638
ENSDARG00000024209	2560.164731	-0.577863229	0.152728413	-3.783600029	0.000154576	0.003083668
ENSDARG00000004023	2808.811071	0.953391523	0.252027472	3.782887297	0.00015502	0.003086912
ENSDARG00000074749	2726.528175	-0.999706265	0.264263346	-3.78299254	0.000154954	0.003086912
ENSDARG00000011640	920.5606231	1.275829846	0.337288987	3.78260155	0.000155198	0.003087663
ENSDARG00000039164	77.96142855	-1.367071835	0.361509197	-3.781568617	0.000155843	0.003097702
ENSDARG00000079603	69.72503386	-1.268514591	0.335504972	-3.780911452	0.000156255	0.003103085
ENSDARG00000071345	1186.535462	-0.896278224	0.237078495	-3.780512551	0.000156506	0.003105256
ENSDARG00000086356	279.2975755	-0.608511663	0.160972244	-3.780227253	0.000156685	0.003106014
ENSDARG00000099864	10.97150355	-1.991830476	0.52731548	-3.777303248	0.000158536	0.003139863
ENSDARG00000070084	1921.817717	0.395839553	0.104824456	3.776213751	0.00015923	0.003149518
ENSDARG00000019845	2490.449439	-0.65220103	0.172721664	-3.776023309	0.000159352	0.003149518
ENSDARG00000035808	836.2106593	0.863365722	0.228664482	3.775687925	0.000159567	0.003149518
ENSDARG00000078828	143.073581	1.203655512	0.318794945	3.775641776	0.000159596	0.003149518
ENSDARG00000004301	202.0252654	-0.51381557	0.136100018	-3.77527923	0.000159829	0.003151274
ENSDARG00000011020	20597.85856	0.426574516	0.113004414	3.774848258	0.000160105	0.003153898
ENSDARG00000021366	2525.240249	-0.903998462	0.23952864	-3.774072538	0.000160604	0.003160894
ENSDARG00000015780	564.5859004	0.789349371	0.209235461	3.772541084	0.000161593	0.003171847
ENSDARG00000006621	2505.242987	0.404439972	0.107195336	3.772925094	0.000161345	0.003171847
ENSDARG00000061713	409.469615	-0.605447707	0.160480503	-3.772718146	0.000161479	0.003171847
ENSDARG00000013144	8018.29152	-0.662333476	0.175588313	-3.77208178	0.000161891	0.003174858
ENSDARG00000074589	693.8657117	-0.539230385	0.143004592	-3.770720778	0.000162777	0.003189379
ENSDARG00000070427	2457.541542	-0.845379106	0.224214185	-3.770408673	0.00016298	0.003190527
ENSDARG00000014626	3888.712374	-0.809837971	0.214818566	-3.769869557	0.000163333	0.003194582
ENSDARG00000009169	1583.443174	-0.328467481	0.0871378	-3.76951773	0.000163563	0.003196245
ENSDARG00000100223	3508.263032	-0.884810304	0.234811263	-3.768176585	0.000164444	0.003210608
ENSDARG00000079201	725.8391422	0.854962676	0.226909579	3.767856258	0.000164655	0.003211877
ENSDARG00000069537	597.6987905	-0.62559816	0.166049426	-3.767541843	0.000164863	0.003213073
ENSDARG00000004702	2267.383074	0.424602907	0.112724799	3.766721334	0.000165405	0.003217941
ENSDARG00000100869	332.1134293	-0.521102968	0.138340192	-3.766822641	0.000165338	0.003217941
ENSDARG00000088091	48741.79763	-0.950752862	0.252526898	-3.764956806	0.000166578	0.003237885
ENSDARG00000057598	97.4974739	1.27921305	0.339847158	3.764083411	0.000167161	0.003246351
ENSDARG00000060390	1441.349927	-0.546767438	0.14530854	-3.762803182	0.000168019	0.00326014
ENSDARG00000017494	164.2291715	-0.599216276	0.159324002	-3.760991871	0.000169241	0.003276849
ENSDARG00000017988	1141.957963	-0.573388529	0.152457474	-3.760973552	0.000169253	0.003276849
ENSDARG00000022951	33.53512881	1.459330474	0.3880649	3.760531995	0.000169552	0.003276849
ENSDARG00000020876	710.745235	-0.524822425	0.139558449	-3.760592271	0.000169512	0.003276849
ENSDARG00000032705	1443.235075	0.975055303	0.259294002	3.76042367	0.000169626	0.003276849
ENSDARG00000092947	105278.231	-1.125454152	0.29932454	-3.759979557	0.000169927	0.003277804
ENSDARG00000089646	1104.559998	0.444126775	0.118121602	3.759911537	0.000169973	0.003277804
ENSDARG00000095076	20.82241884	-1.508116315	0.401205638	-3.758960919	0.00017062	0.003287398
ENSDARG00000006544	27.04505019	-1.484447983	0.39514917	-3.756677469	0.000172184	0.003314621
ENSDARG00000007485	1774.093215	0.289789004	0.077187645	3.754344401	0.000173796	0.003342718
ENSDARG00000020031	1119.645287	-0.875333076	0.233173636	-3.75399677	0.000174037	0.003344433
ENSDARG00000076997	28.45901538	1.143173565	0.304543995	3.753722236	0.000174228	0.003345176
ENSDARG00000042630	425.4379203	-0.924498778	0.246306721	-3.753445194	0.000174421	0.003345955
ENSDARG00000032801	244.9365152	-1.346063013	0.358664769	-3.752983644	0.000174742	0.003349201
ENSDARG00000036637	334.6029091	-1.015724252	0.270700559	-3.752205963	0.000175285	0.003356684
ENSDARG00000040031	11618.69184	0.346684482	0.092410271	3.751579527	0.000175724	0.003362155
ENSDARG00000055129	1696.990063	0.361316001	0.096323962	3.751050047	0.000176096	0.003366334
ENSDARG00000077897	1345.004465	-0.556458965	0.148362873	-3.750661831	0.000176368	0.003368622
ENSDARG00000035569	486.0730561	-0.469649737	0.125318441	-3.747650666	0.000178499	0.003406349
ENSDARG00000095891	20.18939655	-1.5005884	0.400495212	-3.746832308	0.000179082	0.003414512
ENSDARG00000070261	1138.671468	-0.467373782	0.124766928	-3.745974923	0.000179695	0.003423228
ENSDARG00000103774	1157.519532	-0.822805845	0.219714308	-3.744889679	0.000180473	0.003435082
ENSDARG00000007449	1388.700329	0.347306651	0.092815829	3.741890316	0.000182641	0.003473343
ENSDARG00000006859	3081.014597	0.519253101	0.138791866	3.741235835	0.000183118	0.003479392
ENSDARG00000090253	195.6144947	-1.093550456	0.292323666	-3.740889241	0.00018337	0.003481186
ENSDARG00000010294	283.1446489	-1.148329588	0.307006364	-3.740409726	0.000183721	0.003484825
ENSDARG00000105271	978.8413879	-0.616319479	0.164828041	-3.739166437	0.000184631	0.003496071
ENSDARG00000103735	1867.431664	0.661781374	0.176979852	3.739303476	0.000184531	0.003496071
ENSDARG00000001879	4129.648864	-0.94510141	0.252839483	-3.737950251	0.000185527	0.003509998
ENSDARG00000101951	425.6316659	0.74126502	0.198320678	3.737709183	0.000185705	0.003510343
ENSDARG00000039576	9200.311047	-0.45837234	0.122658242	-3.736987695	0.000186238	0.003517403
ENSDARG00000070971	1020.334285	0.574409487	0.15379205	3.734975175	0.000187734	0.003542608
ENSDARG00000025071	3697.14249	0.334949022	0.089713448	3.733543057	0.000188805	0.003559766
ENSDARG00000016081	484.3840582	1.979150302	0.530166673	3.733071883	0.000189159	0.003563378
ENSDARG00000003973	549.2361501	-0.779732384	0.208960741	-3.731477882	0.00019036	0.003582935
ENSDARG00000067913	978.0600257	0.349457951	0.093677817	3.730423724	0.000191158	0.003594883
ENSDARG00000010250	1252.70117	-0.96175375	0.257848945	-3.72991152	0.000191547	0.003599119
ENSDARG00000054583	376.3169512	-1.033365428	0.277076247	-3.729534522	0.000191834	0.00360143
ENSDARG00000089368	762.8038128	-1.068848359	0.28684731	-3.726192721	0.000194394	0.003646376
ENSDARG00000009901	223.571392	-0.637657065	0.171156592	-3.725577022	0.000194869	0.003651275
ENSDARG00000023214	576.7900322	-0.501161695	0.134524736	-3.7254241	0.000194987	0.003651275
ENSDARG00000063190	1103.100839	0.44070171	0.1183037	3.72517266	0.000195182	0.003651806
ENSDARG00000022165	1098.643836	-0.868360424	0.233143351	-3.724577261	0.000195643	0.003655509
ENSDARG00000089361	297.5824932	1.889734778	0.5073811	3.724487924	0.000195712	0.003655509
ENSDARG00000078979	458.8916079	-0.863576955	0.231995201	-3.722391452	0.000197345	0.003674217
ENSDARG00000089529	318.3231884	-0.749365667	0.201303045	-3.722574917	0.000197201	0.003674217
ENSDARG00000043211	585.4479752	-0.6377527	0.171316293	-3.722662264	0.000197133	0.003674217
ENSDARG00000008170	1231.417836	-0.914336713	0.24563469	-3.722343592	0.000197382	0.003674217
ENSDARG00000055945	8557.210319	-0.53745773	0.144413347	-3.72166244	0.000197915	0.003681027
ENSDARG00000033447	584.20093	1.064680252	0.286121175	3.721081646	0.000198371	0.003683272
ENSDARG00000005464	420.7228901	-0.808731036	0.217334059	-3.721142647	0.000198323	0.003683272
ENSDARG00000037121	1766.303848	-1.116749622	0.300283139	-3.718988767	0.000200022	0.003710787
ENSDARG00000058733	113.9899421	1.452572963	0.390620864	3.718626163	0.000200309	0.003712983
ENSDARG00000042128	1659.677073	0.63715157	0.17135771	3.718254455	0.000200604	0.003715317
ENSDARG00000078729	49.07889973	-1.114618706	0.29990463	-3.716577183	0.00020194	0.003736909
ENSDARG00000036588	450.2931908	-0.745060982	0.200502588	-3.7159669	0.000202428	0.003742791
ENSDARG00000045677	49.74723982	1.763356492	0.474673475	3.714883143	0.000203298	0.00375571
ENSDARG00000029874	119.5617194	0.88555363	0.23846077	3.713623962	0.000204312	0.003771286
ENSDARG00000096874	258.801022	-1.227798762	0.330713069	-3.712580114	0.000205157	0.003783703
ENSDARG00000036767	25.80635861	-1.718921832	0.463061122	-3.712084109	0.00020556	0.003787949
ENSDARG00000097003	126.5716621	-1.232229128	0.332060703	-3.71085502	0.00020656	0.003803202
ENSDARG00000017687	398.4954126	-0.972990772	0.262393744	-3.708132513	0.000208793	0.0038411
ENSDARG00000026682	173.5713546	-0.768368835	0.207258245	-3.707301664	0.000209479	0.00384728
ENSDARG00000061656	487.3091309	0.580401219	0.156555227	3.707325713	0.000209459	0.00384728
ENSDARG00000015123	3899.871319	-0.790707276	0.213387008	-3.705508055	0.000210967	0.003871376
ENSDARG00000075718	1012.831889	-0.579025174	0.156275268	-3.705161934	0.000211256	0.003873433
ENSDARG00000017010	320.9226111	-0.951263513	0.256800764	-3.704286146	0.000211987	0.003881917
ENSDARG00000088315	20.35493656	-2.11641643	0.571358215	-3.704184827	0.000212072	0.003881917
ENSDARG00000004539	2563.74552	-0.757452225	0.204579497	-3.702483561	0.000213499	0.003904797
ENSDARG00000020114	225.3473321	-1.035361811	0.279696318	-3.701735579	0.00021413	0.003913074
ENSDARG00000069009	265.4333315	0.654771106	0.177033458	3.698572659	0.000216815	0.003956353
ENSDARG00000105317	39.80306978	-1.463467877	0.395689849	-3.698522668	0.000216858	0.003956353
ENSDARG00000089076	1095.928188	0.770253214	0.208329594	3.697281784	0.00021792	0.003969353
ENSDARG00000007788	415.889393	1.043656505	0.282277699	3.697268707	0.000217932	0.003969353
ENSDARG00000044062	3282.474777	0.544155531	0.147195904	3.696811638	0.000218324	0.003973211
ENSDARG00000019417	980.0061464	0.801889622	0.216968947	3.695872756	0.000219133	0.003984627
ENSDARG00000012627	2230.401025	0.458088652	0.1239768	3.694954629	0.000219926	0.003995747
ENSDARG00000034616	6320.970027	0.393319589	0.106454919	3.69470565	0.000220142	0.003996362
ENSDARG00000040290	405.1856787	-0.789335938	0.213688664	-3.693859668	0.000220876	0.00400638
ENSDARG00000098461	146.3331456	-0.932761201	0.252587871	-3.692818647	0.000221782	0.004019505
ENSDARG00000016867	1163.794644	-0.798728691	0.216332426	-3.692135777	0.000222379	0.004023681
ENSDARG00000099635	11372.71397	0.421550956	0.114169159	3.692336508	0.000222203	0.004023681
ENSDARG00000002405	320.9370522	-0.77431586	0.210116738	-3.685169806	0.00022855	0.004131947
ENSDARG00000020759	1429.620834	-0.63237599	0.171627302	-3.684588534	0.000229072	0.004137985
ENSDARG00000008491	258.2354485	-1.073273883	0.291410753	-3.683027723	0.00023048	0.004159995
ENSDARG00000098853	2782.39673	-0.719633683	0.195415546	-3.682581534	0.000230884	0.004161743
ENSDARG00000061956	753.0599336	-0.965147531	0.262090119	-3.682502553	0.000230956	0.004161743
ENSDARG00000104042	626.2247316	-0.502517988	0.136497248	-3.681524701	0.000231843	0.004174319
ENSDARG00000071042	62.13354003	-1.32519973	0.360121353	-3.67986991	0.000233353	0.004198062
ENSDARG00000100119	2463.495703	0.591357139	0.160733989	3.67910448	0.000234054	0.004207237
ENSDARG00000056203	140.7883448	1.503068105	0.40860069	3.678574567	0.000234541	0.004212543
ENSDARG00000079227	17.33345791	-1.499961307	0.407817261	-3.678023097	0.000235049	0.004214772
ENSDARG00000078865	1877.798399	0.481361497	0.130873425	3.678069085	0.000235006	0.004214772
ENSDARG00000028275	2344.890139	-0.604686584	0.164419013	-3.677716909	0.000235331	0.004216394
ENSDARG00000098304	1437.263881	-0.467803547	0.127207873	-3.677473235	0.000235556	0.004216986
ENSDARG00000095623	761.7401566	-0.723798307	0.196830848	-3.677260524	0.000235752	0.004217068
ENSDARG00000001975	1749.701639	0.618975002	0.168414429	3.675308627	0.000237562	0.00424299
ENSDARG00000019986	221.2162911	0.730542814	0.198771939	3.67528142	0.000237587	0.00424299
ENSDARG00000020929	1354.368271	-0.594040973	0.161683863	-3.67408943	0.000238699	0.004259384
ENSDARG00000036457	337.1471083	-1.074279851	0.292535426	-3.672306863	0.000240371	0.004284352
ENSDARG00000038378	449.0126077	1.339121155	0.364686869	3.671975246	0.000240683	0.004284352
ENSDARG00000097123	27.82325993	-1.377806503	0.375207613	-3.672117667	0.000240549	0.004284352
ENSDARG00000089429	153.3534742	-1.610114455	0.438660069	-3.670528889	0.000242049	0.004305184
ENSDARG00000077130	245.6084572	-0.627810881	0.17112482	-3.668730691	0.000243758	0.004332069
ENSDARG00000099390	126.0092466	-1.251112342	0.341081424	-3.668075288	0.000244383	0.004339678
ENSDARG00000044588	2893.704561	-0.539021364	0.147009104	-3.666584927	0.000245811	0.004357997
ENSDARG00000009886	188.3205028	-0.896869338	0.244604591	-3.666608769	0.000245788	0.004357997
ENSDARG00000045685	189.3935323	1.343158147	0.366370924	3.666115561	0.000246263	0.004362481
ENSDARG00000038151	2542.509396	-0.625559641	0.170795296	-3.662628046	0.000249641	0.004418764
ENSDARG00000069958	132.042218	-0.941767567	0.25715596	-3.662242823	0.000250017	0.004421856
ENSDARG00000045976	1287.858431	0.466319023	0.127441583	3.659080609	0.000253122	0.004473174
ENSDARG00000071215	419.0468452	-0.584574884	0.159783543	-3.658542515	0.000253654	0.004475379
ENSDARG00000038729	141.4837869	-1.25412686	0.34277571	-3.658739	0.000253459	0.004475379
ENSDARG00000095457	49.45790679	-1.418994467	0.38802691	-3.656948605	0.000255236	0.004499678
ENSDARG00000086944	154.497358	0.87496931	0.239326859	3.655959535	0.000256222	0.004513445
ENSDARG00000021899	816.2005395	-0.46334474	0.126754413	-3.65545253	0.000256729	0.004518754
ENSDARG00000079385	62.99117865	-1.162913606	0.31816377	-3.655078667	0.000257103	0.004521724
ENSDARG00000039966	1526.122143	-0.869327305	0.237975486	-3.653011994	0.000259182	0.004554644
ENSDARG00000022807	733.1365787	-0.728004093	0.199427523	-3.650469517	0.000261761	0.004596296
ENSDARG00000040046	1621.781402	-0.685577116	0.187835794	-3.649874713	0.000262368	0.004603275
ENSDARG00000024101	117.9447155	-0.765760926	0.209877369	-3.648611232	0.000263662	0.004618597
ENSDARG00000104418	479.2579945	1.770206314	0.485148689	3.648791299	0.000263477	0.004618597
ENSDARG00000029928	1032.751897	-0.541223234	0.148364972	-3.647917882	0.000264374	0.004627389
ENSDARG00000103952	87.0713035	-1.042225502	0.28587553	-3.645731772	0.000266632	0.004663196
ENSDARG00000099329	421.9527646	-0.858048877	0.235402373	-3.645030702	0.00026736	0.00467221
ENSDARG00000036483	35.83154994	1.46990148	0.403292669	3.644751298	0.00026765	0.004673573
ENSDARG00000033170	1311.546922	-1.041474869	0.285767867	-3.644478575	0.000267934	0.004674818
ENSDARG00000074808	2150.33544	-0.615211397	0.168929361	-3.641826355	0.000270711	0.004719511
ENSDARG00000101171	115.0470899	1.04308274	0.286529483	3.640402821	0.000272212	0.004741922
ENSDARG00000002483	80.18020679	-0.90508245	0.248780119	-3.638081901	0.000274676	0.00478106
ENSDARG00000040184	24037.12576	0.288377286	0.079302953	3.636400361	0.000276475	0.004793719
ENSDARG00000068100	97.53639921	0.92336248	0.253923363	3.636382532	0.000276494	0.004793719
ENSDARG00000000380	78.08696263	0.869915222	0.239197747	3.636803577	0.000276042	0.004793719
ENSDARG00000000804	997.3688626	-0.895958302	0.246336078	-3.637137968	0.000275684	0.004793719
ENSDARG00000044760	2539.150271	-0.345109782	0.094903753	-3.636418679	0.000276455	0.004793719
ENSDARG00000030824	770.3661532	-0.654383434	0.18008903	-3.633666271	0.000279422	0.004840676
ENSDARG00000104719	851.0809849	-0.548694909	0.151061844	-3.632253479	0.000280957	0.004863431
ENSDARG00000039881	824.5488741	-0.486686759	0.134052454	-3.630569563	0.000282796	0.004880557
ENSDARG00000100739	765.4949126	-1.04000431	0.286447002	-3.630704116	0.000282649	0.004880557
ENSDARG00000091723	16.67813918	-1.776901886	0.489382779	-3.630903994	0.00028243	0.004880557
ENSDARG00000019353	23175.38176	-0.710379796	0.195668073	-3.630535051	0.000282834	0.004880557
ENSDARG00000044375	1640.392121	0.931948568	0.256759784	3.629651634	0.000283804	0.004893448
ENSDARG00000025403	1836.285254	-0.72420197	0.199537537	-3.629402167	0.000284078	0.004894341
ENSDARG00000023185	130.1825329	-0.915941482	0.252439255	-3.628363916	0.000285223	0.004910214
ENSDARG00000062467	21.08183234	1.793966626	0.494523661	3.627665911	0.000285995	0.004919651
ENSDARG00000087996	7.27942153	-1.972672643	0.543974034	-3.626409568	0.000287389	0.004939772
ENSDARG00000014488	1156.732453	-0.976074317	0.26917409	-3.62618229	0.000287642	0.004940257
ENSDARG00000053636	165.8860037	1.209234125	0.333602548	3.624774843	0.000289213	0.004963361
ENSDARG00000054842	330.7730716	-0.801885451	0.221269117	-3.624027881	0.00029005	0.004973843
ENSDARG00000078748	13652.61236	0.821788482	0.226793787	3.623505269	0.000290637	0.004980023
ENSDARG00000007369	1485.895057	-0.390461386	0.107809996	-3.621754945	0.000292611	0.005009942
ENSDARG00000079569	9.284593227	1.82017379	0.502600794	3.62150998	0.000292889	0.005010787
ENSDARG00000052575	135.5678653	1.243819718	0.34347722	3.621258254	0.000293174	0.005011765
ENSDARG00000059442	1308.553463	-0.544385108	0.150368519	-3.620339636	0.000294217	0.005025685
ENSDARG00000010878	2744.222477	0.465713584	0.128668043	3.619496905	0.000295176	0.005034672
ENSDARG00000034187	2181.846819	0.73886768	0.204136669	3.619475535	0.000295201	0.005034672
ENSDARG00000023104	1326.019937	0.469726238	0.129853371	3.61735884	0.000297625	0.005072076
ENSDARG00000041051	2647.515098	-0.832386792	0.230130364	-3.617022888	0.000298011	0.005074727
ENSDARG00000059247	1127.164382	-0.763976053	0.211387102	-3.614109124	0.000301382	0.005128161
ENSDARG00000105104	100.6638739	-1.450532896	0.401436044	-3.613359884	0.000302255	0.005139032
ENSDARG00000088885	2088.490496	-1.19000125	0.329536646	-3.611134799	0.00030486	0.005179324
ENSDARG00000103133	25.02148245	-1.592709366	0.441162413	-3.610256265	0.000305895	0.005192886
ENSDARG00000067958	792.6389318	-0.802981421	0.222442515	-3.609837898	0.000306388	0.005197255
ENSDARG00000101586	6.899594985	-2.11944886	0.587180184	-3.609537443	0.000306743	0.005199267
ENSDARG00000057736	1215.149466	-0.626359691	0.173556206	-3.608973171	0.000307411	0.005206573
ENSDARG00000076472	517.4631931	-0.839106401	0.232525619	-3.608662148	0.00030778	0.005208805
ENSDARG00000040258	150.6962717	-1.014458899	0.281182601	-3.607829555	0.000308769	0.005221525
ENSDARG00000008811	333.0085284	-0.577410942	0.160063733	-3.607381462	0.000309303	0.005226527
ENSDARG00000057633	835.4057348	-0.782399861	0.216913502	-3.606967086	0.000309797	0.005230857
ENSDARG00000062357	77.19221647	1.192656554	0.330712773	3.606321414	0.000310568	0.005239859
ENSDARG00000035682	829.231793	-0.499565956	0.138539192	-3.605954017	0.000311008	0.005243255
ENSDARG00000103160	30.41162398	1.210099238	0.335682192	3.604895543	0.000312279	0.005260637
ENSDARG00000076297	317.3218562	-0.665507032	0.184636078	-3.604425731	0.000312844	0.005266126
ENSDARG00000037654	1298.925205	-0.725065635	0.201204195	-3.603630795	0.000313803	0.005275282
ENSDARG00000101816	4761.74121	-1.622219694	0.450178668	-3.603501914	0.000313958	0.005275282
ENSDARG00000090268	35485.96958	-1.325420559	0.367827193	-3.603378394	0.000314108	0.005275282
ENSDARG00000020952	27.71794532	1.953070919	0.542126309	3.602612319	0.000315035	0.005282787
ENSDARG00000099817	251.6251038	0.491212753	0.136345228	3.602713193	0.000314913	0.005282787
ENSDARG00000076257	14.98898415	-1.618979288	0.449492691	-3.601792244	0.000316031	0.005291164
ENSDARG00000098646	2306.676074	-0.725699197	0.201504256	-3.601408776	0.000316497	0.005291164
ENSDARG00000069833	889.321697	-0.651451733	0.180880143	-3.601565782	0.000316306	0.005291164
ENSDARG00000009550	414.7527618	-1.358210516	0.377074212	-3.601971366	0.000315813	0.005291164
ENSDARG00000008278	3959.897983	0.545105734	0.151384687	3.600798368	0.000317242	0.00529413
ENSDARG00000042172	134.7739948	-0.985766544	0.273760758	-3.600832164	0.0003172	0.00529413
ENSDARG00000074201	12181.79955	-0.642360183	0.178400148	-3.600670695	0.000317397	0.00529413
ENSDARG00000004861	690.1948151	1.111236081	0.308647803	3.600336927	0.000317805	0.005296912
ENSDARG00000063370	271.6786755	-0.945801455	0.262790683	-3.599067678	0.00031936	0.005318797
ENSDARG00000105177	17576.07517	0.408391714	0.113485734	3.598617217	0.000319914	0.005323983
ENSDARG00000018693	15366.28139	0.414695774	0.115295516	3.596807477	0.000322147	0.005353786
ENSDARG00000002394	17.97495245	2.107451305	0.585928637	3.596771299	0.000322192	0.005353786
ENSDARG00000070669	192.4177085	-0.879246525	0.244497381	-3.596138827	0.000322975	0.005362759
ENSDARG00000078942	638.2933827	0.581527054	0.161799749	3.594115921	0.000325495	0.005400513
ENSDARG00000101989	279.3435573	-0.589291037	0.16400825	-3.593057275	0.000326821	0.005418421
ENSDARG00000038446	3922.75788	0.611589097	0.170253782	3.592220331	0.000327872	0.005431762
ENSDARG00000087844	616.431724	-0.731419506	0.20363415	-3.591831265	0.000328362	0.005435783
ENSDARG00000011407	18520.88536	-0.912027071	0.253942966	-3.591464195	0.000328825	0.00543935
ENSDARG00000014259	1136.670573	-0.784146172	0.218402942	-3.590364511	0.000330216	0.005458244
ENSDARG00000037176	160.0813348	-0.773270207	0.215457517	-3.588968335	0.000331989	0.00547789
ENSDARG00000101170	136.7278579	-1.186265009	0.330560701	-3.588645	0.000332401	0.00547789
ENSDARG00000045129	1910.842425	-0.534403066	0.14891421	-3.588664007	0.000332377	0.00547789
ENSDARG00000098967	1803.605099	0.366370442	0.102079238	3.589078921	0.000331848	0.00547789
ENSDARG00000046140	85.65559825	-1.064868857	0.296804168	-3.587782688	0.000333502	0.005491917
ENSDARG00000102415	17118.39025	-1.102921076	0.3074371	-3.58746904	0.000333903	0.005492166
ENSDARG00000029168	1678.33383	-0.713233118	0.198817251	-3.587380446	0.000334017	0.005492166
ENSDARG00000043304	4304.157569	-0.523492948	0.145947577	-3.58685603	0.000334689	0.005499105
ENSDARG00000074540	430.3916904	0.549659653	0.153503336	3.580766816	0.000342587	0.005624675
ENSDARG00000007289	344.6328905	-0.99167828	0.277052499	-3.579387608	0.0003444	0.005644818
ENSDARG00000018921	538.7100299	0.797260157	0.222745164	3.579247892	0.000344584	0.005644818
ENSDARG00000098171	1729.892012	-0.74614443	0.208454927	-3.579404153	0.000344379	0.005644818
ENSDARG00000101735	1198.952284	0.889376755	0.248495726	3.579042466	0.000344855	0.00564505
ENSDARG00000040582	68.50475977	0.8893798	0.248557932	3.578158998	0.000346023	0.005657582
ENSDARG00000020956	2410.686526	-0.784094226	0.219138641	-3.578073791	0.000346136	0.005657582
ENSDARG00000017953	89.99111992	-0.841452243	0.235194023	-3.577693998	0.000346639	0.005661597
ENSDARG00000003383	560.7609797	0.497059506	0.138941548	3.577472066	0.000346933	0.005662198
ENSDARG00000039108	88.05508867	-1.096573473	0.306563292	-3.576988838	0.000347575	0.005668464
ENSDARG00000031683	198.4602232	1.668223359	0.466406807	3.57675603	0.000347885	0.005669307
ENSDARG00000004930	3021.803567	-0.649508396	0.181633646	-3.575925553	0.000348991	0.005675228
ENSDARG00000041117	437.8064949	1.085477237	0.303552623	3.575911237	0.00034901	0.005675228
ENSDARG00000040427	15.55395858	1.629489377	0.455686252	3.575901997	0.000349022	0.005675228
ENSDARG00000024540	1162.588633	-0.583105519	0.163163252	-3.573755185	0.000351898	0.005717757
ENSDARG00000104735	275.1746249	1.230065885	0.344262995	3.573041263	0.000352859	0.00572914
ENSDARG00000079095	264.9961209	-0.729857486	0.204305278	-3.572386845	0.000353742	0.005739241
ENSDARG00000006901	1353.416149	0.512726832	0.143553831	3.571669438	0.000354713	0.005746507
ENSDARG00000019418	180.1039217	-0.792058371	0.221755786	-3.571759667	0.000354591	0.005746507
ENSDARG00000099465	451.5059049	-0.721965352	0.202203267	-3.570493016	0.00035631	0.005763884
ENSDARG00000062003	1328.205762	-0.593055603	0.166091671	-3.570652281	0.000356093	0.005763884
ENSDARG00000017676	4949.201132	-0.551647144	0.154543038	-3.569537324	0.000357612	0.005780697
ENSDARG00000105005	7.984219597	1.833595697	0.513879155	3.5681457	0.000359517	0.005802946
ENSDARG00000059166	54.63279503	-1.06991221	0.299835754	-3.568327642	0.000359267	0.005802946
ENSDARG00000038964	342.5636343	-0.842421259	0.23614607	-3.567373616	0.000360577	0.005815795
ENSDARG00000041220	37.608654	-1.268760174	0.35572097	-3.566728645	0.000361465	0.005825848
ENSDARG00000100039	54.34456995	-1.508445182	0.422976228	-3.566264683	0.000362106	0.005831891
ENSDARG00000012244	7108.719141	0.381314319	0.106936592	3.565798294	0.00036275	0.005837996
ENSDARG00000089235	709.7914191	-0.556277465	0.156016268	-3.565509372	0.00036315	0.005840156
ENSDARG00000105045	1985.568108	-0.391022748	0.109694565	-3.56465015	0.000364342	0.005855037
ENSDARG00000075521	213.6011095	-0.952730011	0.267293602	-3.564357718	0.000364748	0.005857287
ENSDARG00000090185	386.1781165	1.864711037	0.523324075	3.563205148	0.000366354	0.005878781
ENSDARG00000011594	4329.361433	0.42840429	0.120250729	3.562592044	0.000367211	0.005888234
ENSDARG00000012126	724.4081924	1.344777657	0.377532474	3.562018497	0.000368014	0.005896815
ENSDARG00000100420	277.9685559	-0.579155104	0.162604455	-3.561741912	0.000368402	0.005898732
ENSDARG00000058445	62.61403371	1.498368147	0.420869067	3.560176467	0.000370606	0.005929691
ENSDARG00000100956	50.16563874	1.369270988	0.384650453	3.559779994	0.000371166	0.005934331
ENSDARG00000058103	23.40618053	1.730070221	0.486095945	3.559112636	0.00037211	0.005945105
ENSDARG00000015623	17.10605113	1.599676459	0.449668675	3.557455847	0.000374464	0.005966672
ENSDARG00000006553	2520.22872	-0.475039802	0.133522206	-3.557758782	0.000374033	0.005966672
ENSDARG00000074575	685.2163198	-0.670491951	0.188478156	-3.557398714	0.000374545	0.005966672
ENSDARG00000062781	431.3144438	-0.766536585	0.21544334	-3.557949784	0.000373761	0.005966672
ENSDARG00000054683	841.6421468	1.163048547	0.32701834	3.556523914	0.000375794	0.005982231
ENSDARG00000054645	861.0574554	-0.542587386	0.152606649	-3.555463611	0.000377313	0.006002064
ENSDARG00000053130	474.4911253	1.041448039	0.292963406	3.554874149	0.00037816	0.006006843
ENSDARG00000062727	2078.3293	0.487380966	0.13709723	3.555002284	0.000377976	0.006006843
ENSDARG00000057949	137.0084745	-0.817828048	0.230113117	-3.554026207	0.000379381	0.006021892
ENSDARG00000005057	733.253549	-0.634171749	0.178477003	-3.553240686	0.000380516	0.006035546
ENSDARG00000101831	1275.020608	0.696779984	0.196200254	3.551371468	0.000383229	0.006074195
ENSDARG00000057166	32.87668185	-1.411155971	0.397456404	-3.550467318	0.000384548	0.006090706
ENSDARG00000028393	36.61565496	-1.351928532	0.380819955	-3.550046456	0.000385163	0.00609606
ENSDARG00000045199	1709.941909	-0.626751409	0.176575601	-3.549479123	0.000385994	0.006100427
ENSDARG00000089094	221.2428059	-0.822029922	0.231579918	-3.549659784	0.000385729	0.006100427
ENSDARG00000030644	684.8403049	-0.879912445	0.247947921	-3.548779278	0.000387021	0.006112268
ENSDARG00000039423	32.28118957	1.839368307	0.51836862	3.548378961	0.00038761	0.006117172
ENSDARG00000053110	286.2196946	0.810476696	0.228460487	3.547557427	0.000388821	0.006130536
ENSDARG00000075600	74.86990026	-1.365442064	0.384910627	-3.547426251	0.000389015	0.006130536
ENSDARG00000031737	153.3508108	-1.01040883	0.284871926	-3.546888048	0.00038981	0.006138673
ENSDARG00000039535	16.58007382	-1.467561356	0.413871647	-3.545933543	0.000391225	0.006152137
ENSDARG00000044895	1785.988759	-0.769645445	0.217046095	-3.54599997	0.000391126	0.006152137
ENSDARG00000062370	1873.293451	-0.818224635	0.230771255	-3.545608985	0.000391707	0.006155315
ENSDARG00000055589	233.8982993	-1.563561873	0.441098088	-3.544703356	0.000393055	0.006172089
ENSDARG00000076735	2062.54307	-0.605547791	0.170853877	-3.544243772	0.000393741	0.006175592
ENSDARG00000045150	773.4423592	0.89926782	0.253731037	3.544177456	0.00039384	0.006175592
ENSDARG00000020493	1538.960024	0.772130345	0.217877187	3.543878805	0.000394286	0.006178185
ENSDARG00000094110	43.38339716	1.624324555	0.458547883	3.542322656	0.00039662	0.006210324
ENSDARG00000100095	2920.54636	-0.921364749	0.260177224	-3.541296716	0.000398166	0.006230086
ENSDARG00000003395	4153.877093	-1.080234076	0.305072217	-3.540912661	0.000398746	0.006234724
ENSDARG00000102634	3589.960574	0.306529748	0.086576908	3.540548567	0.000399296	0.006235846
ENSDARG00000040513	863.0268651	-0.640123098	0.180800702	-3.540490113	0.000399385	0.006235846
ENSDARG00000091015	34.54033449	-1.304721191	0.368586113	-3.539800183	0.00040043	0.006247732
ENSDARG00000020764	240.4180761	0.825390761	0.233215333	3.539178801	0.000401374	0.006253582
ENSDARG00000103590	490.1160696	-0.873978157	0.246941669	-3.539208924	0.000401328	0.006253582
ENSDARG00000015016	4535.905112	-0.442736942	0.125127493	-3.538286691	0.000402733	0.006270306
ENSDARG00000027345	709.5175888	-0.724116388	0.204743676	-3.536697217	0.000405164	0.006303696
ENSDARG00000063690	195.2234753	-0.652179376	0.184443211	-3.535935919	0.000406333	0.006317419
ENSDARG00000061579	1594.627669	-0.588755751	0.166526837	-3.535500712	0.000407003	0.006323362
ENSDARG00000060315	690.598898	-1.092138726	0.308953696	-3.534959253	0.000407838	0.006329453
ENSDARG00000033950	3659.334321	-0.663833822	0.187795658	-3.534873121	0.000407971	0.006329453
ENSDARG00000018162	622.3839322	-0.53176956	0.150478901	-3.533847976	0.000409557	0.006349571
ENSDARG00000093521	195.5694453	-1.212578158	0.34315308	-3.533636231	0.000409885	0.006350181
ENSDARG00000038386	1086.659949	0.895719728	0.253504652	3.533346323	0.000410335	0.006352673
ENSDARG00000103783	1668.184598	-0.374253075	0.105938095	-3.532752552	0.000411257	0.006362476
ENSDARG00000062711	33.71665722	-1.260578038	0.356900319	-3.53201712	0.000412403	0.006375452
ENSDARG00000092071	33.74493302	1.694457402	0.479765925	3.531841913	0.000412676	0.006375452
ENSDARG00000016856	843.1993766	-0.589744157	0.167009597	-3.531199203	0.00041368	0.006386477
ENSDARG00000078701	863.9155761	1.052398313	0.298049229	3.530954655	0.000414063	0.006387898
ENSDARG00000052063	18368.94217	-0.631985688	0.178997321	-3.530699153	0.000414463	0.006389587
ENSDARG00000056029	1558.109834	-0.825376885	0.233955166	-3.527927591	0.000418827	0.006452338
ENSDARG00000077697	235.6979337	-1.035094724	0.293463611	-3.527165499	0.000420034	0.006464943
ENSDARG00000061791	8.615666673	1.894485444	0.537131811	3.527040115	0.000420233	0.006464943
ENSDARG00000086703	182.470764	-1.301264326	0.368964008	-3.526805587	0.000420605	0.006466147
ENSDARG00000059993	1642.741074	-0.786519115	0.223030457	-3.526509907	0.000421075	0.006468848
ENSDARG00000059701	2502.132426	-0.306363721	0.086895501	-3.525656878	0.000422434	0.006485186
ENSDARG00000104581	917.9917254	-0.420183443	0.119220573	-3.524420611	0.00042441	0.006510976
ENSDARG00000007418	477.9511101	-0.913267523	0.259162784	-3.523914622	0.000425221	0.006518873
ENSDARG00000057064	218.0367725	1.297262712	0.368217482	3.523088324	0.000426549	0.006534674
ENSDARG00000075831	2626.516795	-0.818152565	0.232246347	-3.522779047	0.000427047	0.006537748
ENSDARG00000003098	11883.07807	0.488222128	0.138617412	3.522083707	0.000428169	0.006548831
ENSDARG00000070538	1847.110135	-0.488713381	0.13877357	-3.521660352	0.000428853	0.006548831
ENSDARG00000011049	494.3134201	-0.637391758	0.180989044	-3.521714597	0.000428765	0.006548831
ENSDARG00000016725	2516.502214	0.656713378	0.186481925	3.52159266	0.000428963	0.006548831
ENSDARG00000099175	20951.76272	0.580255378	0.164783111	3.521327968	0.000429391	0.006550823
ENSDARG00000044356	2367.270605	-0.767694907	0.218025786	-3.521119771	0.000429728	0.006551422
ENSDARG00000056141	813.3755547	-0.501544698	0.142487644	-3.519917121	0.000431682	0.006576639
ENSDARG00000018534	1673.542916	-0.525251871	0.149255133	-3.519154481	0.000432925	0.006587011
ENSDARG00000091906	14.75863046	-1.549046559	0.440178631	-3.51913167	0.000432962	0.006587011
ENSDARG00000058160	113.1870914	0.796388237	0.226334483	3.518634132	0.000433774	0.006594812
ENSDARG00000020278	523.2420821	-0.61156544	0.173875467	-3.517261245	0.000436024	0.006624437
ENSDARG00000020924	432.9285838	-0.680178317	0.193414361	-3.516689825	0.000436964	0.006634129
ENSDARG00000018049	9982.923359	0.288851098	0.082151882	3.516061866	0.000437999	0.006638133
ENSDARG00000095810	451.9466218	0.707951181	0.201352437	3.515980193	0.000438134	0.006638133
ENSDARG00000076623	1842.389676	-1.222475913	0.347667632	-3.516220089	0.000437738	0.006638133
ENSDARG00000055271	409.9835443	-0.501617866	0.142685796	-3.515541708	0.000438858	0.006644525
ENSDARG00000045618	9413.859974	0.3262665	0.092881665	3.512711576	0.000443559	0.006708558
ENSDARG00000087100	87.70765009	0.801805356	0.228263636	3.512628519	0.000443697	0.006708558
ENSDARG00000069432	3858.328875	-0.497690651	0.141704386	-3.512175356	0.000444455	0.006715389
ENSDARG00000023181	358.6259746	0.94405034	0.268945805	3.510188003	0.00044779	0.006759185
ENSDARG00000075024	1675.453025	-0.594854546	0.169470261	-3.510082205	0.000447968	0.006759185
ENSDARG00000056346	261.8313182	-0.949089488	0.270448976	-3.509310716	0.00044927	0.006770029
ENSDARG00000071879	268.7011778	-0.643256363	0.183300939	-3.509291143	0.000449303	0.006770029
ENSDARG00000087440	430.240862	-1.263667291	0.360144808	-3.508775529	0.000450175	0.006778521
ENSDARG00000000442	1038.568289	-0.590738618	0.168383244	-3.508298119	0.000450983	0.006782985
ENSDARG00000039266	541.9270069	0.782108631	0.222934993	3.508236278	0.000451088	0.006782985
ENSDARG00000079324	588.9556996	-0.824967414	0.235173508	-3.507909631	0.000451642	0.006786676
ENSDARG00000039931	653.668934	-0.724670623	0.20660627	-3.507495789	0.000452346	0.006792598
ENSDARG00000079255	576.4138307	-0.938260097	0.267557033	-3.506766713	0.000453587	0.006806586
ENSDARG00000088444	195.0678865	-0.803198787	0.229123176	-3.5055327	0.000455695	0.006833553
ENSDARG00000018485	665.0004052	-0.622682737	0.177637949	-3.505347484	0.000456012	0.006833648
ENSDARG00000039082	780.9958247	-0.466702491	0.133147488	-3.505154318	0.000456343	0.006833949
ENSDARG00000008380	5272.867399	0.404566165	0.115436575	3.504661891	0.000457188	0.00684194
ENSDARG00000086786	273.5965247	-0.630649453	0.179968255	-3.50422609	0.000457936	0.006843987
ENSDARG00000018984	882.7793325	-0.916501713	0.261542288	-3.504219985	0.000457947	0.006843987
ENSDARG00000076861	372.960457	-0.710090573	0.202669697	-3.503683989	0.00045887	0.006853117
ENSDARG00000009480	3570.83054	0.428275552	0.122311015	3.50152889	0.000462597	0.006899409
ENSDARG00000099439	2815.250488	-0.526169857	0.150261773	-3.50168806	0.000462321	0.006899409
ENSDARG00000008568	1055.925652	-0.640382222	0.182904981	-3.50117432	0.000463213	0.006903911
ENSDARG00000012125	17.36793482	1.348874903	0.385348712	3.500400705	0.000464559	0.006914605
ENSDARG00000042470	1211.698442	-1.112488767	0.317816266	-3.500414814	0.000464535	0.006914605
ENSDARG00000045914	9451.378338	0.392481067	0.11216313	3.499198585	0.000466659	0.006924351
ENSDARG00000011609	3380.917587	0.352968585	0.100882041	3.498824767	0.000467314	0.006924351
ENSDARG00000010958	101.6304638	1.381611445	0.394863768	3.498957251	0.000467081	0.006924351
ENSDARG00000097693	176.8739965	1.584279418	0.45281108	3.498764692	0.000467419	0.006924351
ENSDARG00000097217	104.4216926	-0.88692027	0.253461343	-3.499232895	0.000466599	0.006924351
ENSDARG00000045352	1779.592879	-0.601784669	0.171996117	-3.498827076	0.00046731	0.006924351
ENSDARG00000001859	224.4114044	0.934221069	0.267001687	3.498933208	0.000467124	0.006924351
ENSDARG00000074842	174.600036	-0.858717503	0.245471776	-3.498233149	0.000468352	0.006930232
ENSDARG00000037067	7.721960997	2.089957043	0.597441398	3.498179149	0.000468446	0.006930232
ENSDARG00000004587	1342.888252	0.367584429	0.105161874	3.495415364	0.000473325	0.006997691
ENSDARG00000070055	847.5476213	-0.543678738	0.155561334	-3.494947782	0.000474155	0.007005251
ENSDARG00000089697	165.664551	-0.895819458	0.256437742	-3.493321421	0.000477052	0.007043324
ENSDARG00000054833	2816.619619	-0.47861533	0.137025591	-3.492890112	0.000477823	0.007049975
ENSDARG00000100466	894.1760576	-1.055426434	0.30221515	-3.492301536	0.000478877	0.007060791
ENSDARG00000013749	109.8651151	-1.182429849	0.338640003	-3.491701628	0.000479954	0.007071924
ENSDARG00000056376	400.0064503	0.900317241	0.257896276	3.4910052	0.000481207	0.007078325
ENSDARG00000075851	512.7420551	-0.467759873	0.133987831	-3.491062354	0.000481104	0.007078325
ENSDARG00000051925	198.1869697	1.063187618	0.304557714	3.490923297	0.000481354	0.007078325
ENSDARG00000037598	61.97117056	-1.231578505	0.352895521	-3.489923877	0.000483158	0.00709062
ENSDARG00000089709	138.4209157	-1.245495663	0.356872735	-3.490027507	0.000482971	0.00709062
ENSDARG00000042872	254.7977893	0.966963609	0.277061537	3.490068015	0.000482898	0.00709062
ENSDARG00000015536	1914.268253	0.380205772	0.108988421	3.488496926	0.000485744	0.007123819
ENSDARG00000060688	192.5612923	-0.649620097	0.186232933	-3.488212774	0.000486261	0.007126641
ENSDARG00000063218	854.0190222	0.562449455	0.161279978	3.487410299	0.000487722	0.007143299
ENSDARG00000060392	3970.459535	0.26417681	0.075762557	3.486904601	0.000488646	0.007152054
ENSDARG00000040274	115.955368	1.307475231	0.37513183	3.485375345	0.000491447	0.007188273
ENSDARG00000040123	297.9225306	1.129250922	0.324027112	3.48505073	0.000492044	0.007192214
ENSDARG00000078911	2222.379093	0.381167944	0.109384152	3.484672468	0.00049274	0.007197602
ENSDARG00000019442	233.9180637	-0.700848413	0.201136724	-3.48443784	0.000493172	0.007199132
ENSDARG00000020544	258.6018954	0.920421518	0.264322543	3.48219077	0.000497329	0.007255001
ENSDARG00000044935	166.416528	-1.075062365	0.308823815	-3.481151106	0.000499264	0.007278391
ENSDARG00000014181	2981.811025	0.268956173	0.07727401	3.480551543	0.000500383	0.007289867
ENSDARG00000093768	2040.244366	1.043255302	0.29977761	3.480097467	0.000501231	0.007292569
ENSDARG00000045443	72.30445172	-1.166492257	0.335172864	-3.480270578	0.000500908	0.007292569
ENSDARG00000100555	471.0844289	-0.632393497	0.181791818	-3.47866865	0.000503911	0.00732671
ENSDARG00000045675	227.1398519	0.643227865	0.184945671	3.477928742	0.000505304	0.007334348
ENSDARG00000061066	549.6366683	0.495194441	0.142370597	3.47820723	0.00050478	0.007334348
ENSDARG00000088717	1313.982557	-0.902110091	0.259434727	-3.477214107	0.000506653	0.007334348
ENSDARG00000100446	1595.3248	-0.478717883	0.137675953	-3.477135049	0.000506802	0.007334348
ENSDARG00000096755	31.72833314	-1.22314672	0.351784757	-3.476974758	0.000507106	0.007334348
ENSDARG00000010933	128.5775171	0.755361186	0.217228838	3.477260165	0.000506566	0.007334348
ENSDARG00000079795	480.333179	-0.978816372	0.281494091	-3.477218186	0.000506645	0.007334348
ENSDARG00000101242	304.2407077	-0.66299303	0.190678083	-3.47702798	0.000507005	0.007334348
ENSDARG00000002670	850.1406481	0.44622168	0.128348227	3.476648565	0.000507723	0.007338448
ENSDARG00000086826	3546.480008	-0.642437036	0.184800887	-3.476374199	0.000508243	0.007341134
ENSDARG00000012078	7322.322578	0.462324034	0.133037635	3.475137211	0.000510592	0.007370228
ENSDARG00000059006	2051.695178	0.346969645	0.099869629	3.47422584	0.00051233	0.007390456
ENSDARG00000095796	1389.357276	-0.753052991	0.216853765	-3.472630458	0.000515384	0.007429647
ENSDARG00000038012	50.38749791	-1.123479789	0.323625502	-3.471542821	0.000517477	0.007454921
ENSDARG00000015449	1925.146776	0.675156814	0.194506007	3.471136053	0.000518261	0.007461334
ENSDARG00000054218	46.85215965	1.711541018	0.493277133	3.469735171	0.000520972	0.007491492
ENSDARG00000057125	496.4826046	-0.641224548	0.184806848	-3.469701221	0.000521038	0.007491492
ENSDARG00000010059	279.7455129	-0.735871158	0.212097603	-3.469493035	0.000521442	0.0074924
ENSDARG00000102825	263.7849349	-1.483743343	0.427684042	-3.46925112	0.000521911	0.007494252
ENSDARG00000017665	240.7721315	-0.492314154	0.141953069	-3.468147313	0.00052406	0.007520191
ENSDARG00000039458	558.5490024	1.072595387	0.309309258	3.467711879	0.00052491	0.007527473
ENSDARG00000034043	1339.88222	0.661680938	0.190903471	3.466049807	0.000528165	0.007569223
ENSDARG00000019963	544.1982011	-0.910491135	0.262711912	-3.46573982	0.000528775	0.007573018
ENSDARG00000054025	325.5018351	1.093497574	0.315604578	3.464770954	0.000530683	0.007595404
ENSDARG00000032496	475.2339538	-0.95834603	0.27663978	-3.464237974	0.000531736	0.007595635
ENSDARG00000056175	1247.967703	0.933800656	0.269527672	3.464581759	0.000531057	0.007595635
ENSDARG00000056932	2133.993037	0.306440331	0.088456621	3.464300672	0.000531612	0.007595635
ENSDARG00000055781	87.90100045	-1.00963945	0.291508838	-3.463495159	0.000533206	0.007611691
ENSDARG00000040717	435.6958284	-0.695038495	0.200774236	-3.461791256	0.000536593	0.007655071
ENSDARG00000073744	686.2951208	0.403620294	0.116621853	3.460931925	0.000538309	0.007672248
ENSDARG00000076025	282.8115204	-1.051891029	0.303941066	-3.460838789	0.000538495	0.007672248
ENSDARG00000097299	211.4396337	0.990068582	0.286140037	3.460084067	0.000540007	0.007688801
ENSDARG00000026655	1031.168672	-0.803992035	0.232471238	-3.458458097	0.000543277	0.007725354
ENSDARG00000051805	197.7634507	-0.821662889	0.237570327	-3.458609069	0.000542972	0.007725354
ENSDARG00000096711	2079.435009	0.446503122	0.129113274	3.458227867	0.000543741	0.007726961
ENSDARG00000044861	147.4132918	1.144413886	0.330967522	3.457783045	0.00054464	0.007734729
ENSDARG00000060102	3061.693036	-0.46597653	0.134798461	-3.456838646	0.000546552	0.007756875
ENSDARG00000004697	341.185622	0.732137027	0.211825236	3.45632579	0.000547593	0.007766636
ENSDARG00000074328	1602.073594	0.892375846	0.258268353	3.455227236	0.000549829	0.007793324
ENSDARG00000101677	58.60691891	1.219176593	0.352925383	3.454488262	0.000551338	0.007804649
ENSDARG00000100969	88.55724267	-1.305839966	0.378003917	-3.454567282	0.000551177	0.007804649
ENSDARG00000069828	48.99647438	1.595811751	0.462105306	3.453350847	0.000553668	0.007832591
ENSDARG00000075593	3361.62891	-0.529513018	0.153343239	-3.453122686	0.000554137	0.007834177
ENSDARG00000057671	202.4401494	-0.720584892	0.208689682	-3.452901382	0.000554592	0.007835568
ENSDARG00000057983	890.1952323	-0.997764377	0.289028811	-3.45212774	0.000556184	0.007853023
ENSDARG00000041483	227.7200548	-0.677793306	0.196379547	-3.45144551	0.000557592	0.00786785
ENSDARG00000104571	1005.428441	-0.749500142	0.217197772	-3.450772703	0.000558984	0.007882429
ENSDARG00000043257	20268.30176	0.969832317	0.281188973	3.449041071	0.000562581	0.007928066
ENSDARG00000100436	59.1226281	-1.584923398	0.459624693	-3.448299064	0.000564129	0.007939701
ENSDARG00000078109	1084.998739	0.367190169	0.106483255	3.448337194	0.000564049	0.007939701
ENSDARG00000014474	643.1095066	-0.642246337	0.186288136	-3.447596561	0.000565598	0.007955285
ENSDARG00000042854	311.062166	-0.730110421	0.211785688	-3.447402077	0.000566006	0.007955925
ENSDARG00000068628	585.5129422	-0.463639067	0.134528628	-3.446397056	0.000568115	0.007975376
ENSDARG00000104458	1645.315188	0.659399178	0.191326012	3.446469054	0.000567964	0.007975376
ENSDARG00000054050	64.77874655	-1.524383502	0.442455019	-3.44528469	0.000570458	0.008003161
ENSDARG00000058660	6001.414248	0.268603073	0.077985301	3.44427822	0.000572586	0.008027892
ENSDARG00000091623	127.4417887	0.994526926	0.288779283	3.443899838	0.000573388	0.008030136
ENSDARG00000013397	608.5492832	-0.448043965	0.13009943	-3.443858023	0.000573477	0.008030136
ENSDARG00000008765	996.7651045	-0.426460389	0.123838651	-3.443677612	0.00057386	0.008030381
ENSDARG00000002271	3117.523859	0.258448724	0.075054471	3.443482043	0.000574275	0.008031079
ENSDARG00000086490	301.6457826	0.748785313	0.217479492	3.44301574	0.000575266	0.008039825
ENSDARG00000056680	1298.051289	-0.699489202	0.203200546	-3.442358868	0.000576665	0.008044033
ENSDARG00000060051	133.3903652	-1.319011564	0.383159552	-3.442460343	0.000576448	0.008044033
ENSDARG00000098237	6495.006245	-0.498865862	0.144910507	-3.442578945	0.000576196	0.008044033
ENSDARG00000103747	1540.503845	-0.906174321	0.263297409	-3.441637824	0.000578204	0.008060389
ENSDARG00000044441	314.9753097	1.791471839	0.520660181	3.440769826	0.000580062	0.008076047
ENSDARG00000044485	2930.756953	-0.406486769	0.118132541	-3.440938163	0.000579701	0.008076047
ENSDARG00000055656	40.580278	1.284468719	0.373408483	3.439848787	0.000582039	0.00809845
ENSDARG00000040190	3598.48545	-0.940450088	0.273454995	-3.439140276	0.000583565	0.008111505
ENSDARG00000089756	356.3426224	-0.856912124	0.249182092	-3.438899303	0.000584084	0.008111505
ENSDARG00000045304	561.5388093	-0.574518987	0.167063723	-3.438921254	0.000584037	0.008111505
ENSDARG00000104716	215.8239704	-0.656033494	0.190820053	-3.437969346	0.000586094	0.008134275
ENSDARG00000056324	84.5984463	-1.232287244	0.358522967	-3.437122187	0.00058793	0.00814947
ENSDARG00000057884	190.4843706	-0.626187033	0.182180777	-3.437174017	0.000587818	0.00814947
ENSDARG00000102047	6778.069363	0.614775172	0.178875478	3.436889044	0.000588437	0.008151349
ENSDARG00000031372	654.2885939	0.57054324	0.166089529	3.435154781	0.000592215	0.00819853
ENSDARG00000015793	744.6051421	-0.582886968	0.169701711	-3.43477366	0.000593049	0.008204901
ENSDARG00000003193	439.5614934	-0.632990301	0.18430364	-3.434497012	0.000593655	0.008207144
ENSDARG00000038985	400.2839996	-0.490665366	0.142869575	-3.434358685	0.000593958	0.008207144
ENSDARG00000069261	312.9932373	-0.95194671	0.277212964	-3.433990596	0.000594765	0.008210437
ENSDARG00000068621	109.6732944	-0.856366297	0.249385231	-3.433909434	0.000594943	0.008210437
ENSDARG00000098949	18.75940715	-1.545176155	0.450040116	-3.433418714	0.000596021	0.008218185
ENSDARG00000076703	856.8793596	0.543207201	0.158217501	3.433294024	0.000596295	0.008218185
ENSDARG00000075147	39.00760176	1.231482948	0.358704171	3.433143651	0.000596626	0.008218185
ENSDARG00000086183	177.5556451	-0.720141529	0.209986737	-3.429461966	0.000604779	0.008325276
ENSDARG00000071562	1111.477699	-0.68484238	0.19976156	-3.42829912	0.000607376	0.008355789
ENSDARG00000094003	159.8508312	1.077194921	0.314251025	3.427816734	0.000608456	0.008365415
ENSDARG00000087196	495.4462999	-0.575298056	0.167959552	-3.425217845	0.000614307	0.008440573
ENSDARG00000040158	6744.077435	-0.404999552	0.118297614	-3.423564832	0.000618055	0.008482739
ENSDARG00000061741	1347.442721	-0.768536901	0.224487058	-3.423524314	0.000618147	0.008482739
ENSDARG00000057159	117.8849727	0.951841917	0.27807469	3.422972143	0.000619404	0.008494687
ENSDARG00000098420	164.7588019	-1.110925605	0.32457192	-3.422740959	0.000619931	0.008496614
ENSDARG00000027316	1173.251235	0.613463288	0.17925834	3.422230105	0.000621097	0.008507291
ENSDARG00000094791	38.51330577	1.170812123	0.342149695	3.421929462	0.000621784	0.0085114
ENSDARG00000037929	1154.020351	0.273463485	0.079984912	3.418938393	0.00062866	0.008600157
ENSDARG00000103428	1849.301015	-0.558080848	0.163251989	-3.418524032	0.000629618	0.008607906
ENSDARG00000020482	12154.57014	0.341368378	0.099937999	3.415801623	0.000635946	0.008685656
ENSDARG00000056130	460.6362084	0.803705132	0.235301389	3.41564125	0.00063632	0.008685656
ENSDARG00000017602	1827.98638	0.433031319	0.126781618	3.415568651	0.00063649	0.008685656
ENSDARG00000054537	2657.387874	-0.783197802	0.229319162	-3.415317731	0.000637077	0.008688269
ENSDARG00000096271	195.5030482	0.884227306	0.258959943	3.414533128	0.000638914	0.008705217
ENSDARG00000104701	2197.366961	0.436447618	0.127823727	3.414449165	0.000639111	0.008705217
ENSDARG00000013615	4006.489048	0.927380674	0.271634242	3.41407868	0.000639981	0.008711666
ENSDARG00000019498	158.8023986	-1.002331392	0.29364249	-3.41344127	0.00064148	0.008726666
ENSDARG00000104495	1790.770347	-1.109777295	0.325170899	-3.412904716	0.000642744	0.008738458
ENSDARG00000001910	1040.642422	0.750844431	0.220063664	3.411941879	0.000645019	0.008763962
ENSDARG00000092856	1467.044753	-0.869141629	0.254752776	-3.41170622	0.000645576	0.008766123
ENSDARG00000100407	1360.261157	0.417761511	0.122491053	3.410547141	0.000648327	0.008792607
ENSDARG00000061242	479.1266787	-0.686592117	0.201311765	-3.410591119	0.000648222	0.008792607
ENSDARG00000014068	1956.769698	0.601226092	0.176314409	3.409965732	0.00064971	0.00880594
ENSDARG00000007960	55507.58374	0.321628181	0.094333342	3.409485711	0.000650855	0.008816016
ENSDARG00000062757	154.9129418	0.864378371	0.253547286	3.409140693	0.000651679	0.008821738
ENSDARG00000089921	209.3665141	-0.677953677	0.198933698	-3.407937837	0.000654558	0.008855264
ENSDARG00000070874	373.4773343	0.640772528	0.188143109	3.405771969	0.000659773	0.008909375
ENSDARG00000026926	36.84607494	1.515649773	0.445023908	3.405771572	0.000659774	0.008909375
ENSDARG00000076710	46.24570748	-1.368908298	0.401936349	-3.405783778	0.000659744	0.008909375
ENSDARG00000006242	10106.89726	0.352889008	0.103632927	3.405182306	0.000661199	0.008923142
ENSDARG00000051956	557.5145946	-0.469909045	0.138026569	-3.404482558	0.000662895	0.008940547
ENSDARG00000069378	1082.795112	-0.609517903	0.17905238	-3.404131818	0.000663747	0.008946546
ENSDARG00000089766	366.2185161	1.070290926	0.314715116	3.400824653	0.000671829	0.009049933
ENSDARG00000100691	1576.841358	-0.843000098	0.247931377	-3.400134777	0.000673526	0.009067242
ENSDARG00000096576	49.16596924	-1.28543248	0.378092423	-3.399783765	0.000674392	0.009073333
ENSDARG00000070959	22312.22482	0.338412103	0.099555938	3.399215665	0.000675794	0.009086017
ENSDARG00000007863	5623.605482	0.304730356	0.089651171	3.399067204	0.000676161	0.009086017
ENSDARG00000032098	55.19450156	1.178284359	0.346689779	3.398670601	0.000677142	0.009093643
ENSDARG00000074617	309.9707629	-0.417952024	0.122994674	-3.398131087	0.000678479	0.009106033
ENSDARG00000055740	325.5947731	0.975636672	0.287139596	3.397778246	0.000679355	0.009112222
ENSDARG00000060152	311.7620948	0.80869249	0.238028046	3.397467243	0.000680127	0.009117024
ENSDARG00000043074	301.3125667	-1.207621177	0.355466072	-3.397289568	0.000680569	0.009117386
ENSDARG00000077009	519.2166282	-0.804339131	0.236803933	-3.396645991	0.000682172	0.009133289
ENSDARG00000006124	9901.429434	0.311811367	0.091864679	3.39424652	0.000688177	0.009208087
ENSDARG00000104829	15.69429411	1.765374367	0.520212051	3.39356684	0.000689887	0.009221104
ENSDARG00000102599	1747.657755	-0.608770914	0.179391828	-3.393526458	0.000689989	0.009221104
ENSDARG00000098733	906.8968675	-0.664120494	0.195717871	-3.39325424	0.000690675	0.009222205
ENSDARG00000099744	6267.971086	1.023375664	0.301599504	3.393160969	0.00069091	0.009222205
ENSDARG00000093931	507.6213757	-0.451811555	0.133168148	-3.392789952	0.000691847	0.0092291
ENSDARG00000002013	182.8611114	-0.640012293	0.188753709	-3.390726978	0.000697075	0.009293207
ENSDARG00000021794	1999.189264	0.498496075	0.147048076	3.390021056	0.000698873	0.009311524
ENSDARG00000090871	480.8105547	0.424925827	0.125360172	3.389639776	0.000699845	0.009318835
ENSDARG00000105036	1036.595198	0.35678592	0.105285638	3.388742547	0.000702139	0.009334189
ENSDARG00000102211	28.53784702	-1.559508504	0.460209765	-3.388690601	0.000702272	0.009334189
ENSDARG00000088505	330.3849297	0.475593323	0.140336305	3.388954295	0.000701597	0.009334189
ENSDARG00000015290	768.0955436	-0.401502007	0.118502332	-3.388135911	0.000703694	0.009347436
ENSDARG00000069122	1973.717386	0.364265363	0.10752189	3.387825147	0.000704492	0.009349267
ENSDARG00000033955	58.42012486	-1.083169712	0.319731214	-3.387750917	0.000704682	0.009349267
ENSDARG00000043243	80.83311502	-0.791569362	0.233669065	-3.387565928	0.000705158	0.009349931
ENSDARG00000086706	297.934111	1.053433183	0.311136632	3.385757488	0.000709821	0.009406089
ENSDARG00000055192	718.168822	-1.826651966	0.539566904	-3.385404022	0.000710736	0.009412537
ENSDARG00000006758	928.5096304	0.57746146	0.170672772	3.383442205	0.000715833	0.009474333
ENSDARG00000057706	151.4235984	1.559496065	0.461267555	3.380892607	0.000722508	0.009539706
ENSDARG00000035330	3925.35564	0.298097075	0.088168976	3.380974683	0.000722292	0.009539706
ENSDARG00000079372	1193.048564	-0.788042864	0.233085901	-3.380911758	0.000722457	0.009539706
ENSDARG00000022670	15.45910664	-1.918505732	0.567379501	-3.381344814	0.00072132	0.009539706
ENSDARG00000016598	2110.197302	0.958304331	0.283508368	3.380162415	0.00072443	0.009559346
ENSDARG00000101584	2107.941776	0.845459538	0.250144636	3.379882738	0.000725168	0.009563338
ENSDARG00000100115	65.55002574	-0.836097807	0.247396363	-3.379588113	0.000725945	0.009567855
ENSDARG00000062040	575.4442081	-0.593211359	0.175545548	-3.379244672	0.000726853	0.009574077
ENSDARG00000089877	913.3538648	0.871534016	0.257967571	3.378463475	0.000728921	0.009580887
ENSDARG00000059498	305.1155772	0.555664976	0.164480998	3.378292826	0.000729374	0.009580887
ENSDARG00000069175	2683.582178	-0.424926514	0.125785163	-3.378192669	0.000729639	0.009580887
ENSDARG00000025162	131.7788965	1.088880958	0.3223389	3.378062526	0.000729985	0.009580887
ENSDARG00000088828	68.74084419	-0.971034655	0.287424101	-3.378403729	0.00072908	0.009580887
ENSDARG00000057410	20.8462788	1.376518292	0.40745914	3.378297744	0.000729361	0.009580887
ENSDARG00000054355	7462.139094	0.389885751	0.115431791	3.377628869	0.000731137	0.009590282
ENSDARG00000060071	1041.82474	-0.332357305	0.098415859	-3.377070629	0.000732622	0.009604037
ENSDARG00000042866	463.06426	-0.665033417	0.196955893	-3.376560136	0.000733983	0.009616143
ENSDARG00000036090	937.2439451	-0.38343071	0.113585055	-3.375714448	0.000736243	0.009640002
ENSDARG00000037773	1820.165911	0.634334878	0.187964335	3.374761911	0.000738796	0.00966767
ENSDARG00000102435	415.7122646	-1.031927526	0.305899338	-3.373421902	0.000742401	0.009709069
ENSDARG00000017320	2031.154524	-0.690486725	0.204799379	-3.371527443	0.000747526	0.009770279
ENSDARG00000052520	53.09025922	-0.989992481	0.293693762	-3.37083251	0.000749414	0.009789138
ENSDARG00000058605	445.1004082	-0.900195994	0.267078947	-3.37052398	0.000750254	0.009794287
ENSDARG00000091727	53.78367621	-1.218791458	0.361705163	-3.36957164	0.000752851	0.009822362
ENSDARG00000002576	11.14419178	1.707106617	0.50669332	3.369112141	0.000754107	0.009827088
ENSDARG00000077526	1317.961699	0.381523496	0.113240351	3.369147942	0.000754009	0.009827088
ENSDARG00000027600	2180.482858	-0.387137077	0.114922708	-3.368673474	0.000755308	0.009836909
ENSDARG00000013057	427.1593378	0.700629908	0.208005943	3.368316783	0.000756286	0.009843814
ENSDARG00000060871	341.5754331	-0.754552763	0.224046544	-3.367839332	0.000757597	0.009855041
ENSDARG00000103929	1160.827888	-0.859227644	0.255168867	-3.367290268	0.000759107	0.009863013
ENSDARG00000023110	940.3973988	0.360585487	0.107083737	3.367322583	0.000759018	0.009863013
ENSDARG00000039943	614.5361808	-1.043984914	0.31016671	-3.365883182	0.00076299	0.009893418
ENSDARG00000039577	1659.749269	-0.63541254	0.188784205	-3.365814106	0.000763181	0.009893418
ENSDARG00000011870	1764.502	-0.451590423	0.134157473	-3.366122009	0.00076233	0.009893418
ENSDARG00000063037	271.5732749	-0.927542766	0.275579506	-3.365790079	0.000763248	0.009893418
ENSDARG00000094441	307.0804346	0.491003265	0.145913065	3.365039769	0.000765326	0.009914515
ENSDARG00000099722	1059.922431	-0.487502348	0.144882912	-3.364802239	0.000765985	0.00991721
ENSDARG00000006603	1277.611071	-0.660543769	0.196327076	-3.364506726	0.000766806	0.009921993
ENSDARG00000076499	109.0989746	1.003007214	0.298155597	3.364039533	0.000768105	0.009932958
ENSDARG00000045946	2193.445443	-0.492585903	0.146480577	-3.362806949	0.000771543	0.009961135
ENSDARG00000104949	452.1120515	-0.883981677	0.262848186	-3.363088372	0.000770757	0.009961135
ENSDARG00000078929	2117.425199	0.302064039	0.089825933	3.362770951	0.000771644	0.009961135
ENSDARG00000009133	2506.417432	-0.601234633	0.178850713	-3.36165634	0.000774765	0.009994555
ENSDARG00000101178	182.9345416	-0.829024683	0.246633701	-3.361360103	0.000775596	0.009994555
ENSDARG00000042147	2262.65738	0.336152899	0.100000715	3.36150496	0.00077519	0.009994555
ENSDARG00000021564	284.8091966	-0.559959275	0.166605217	-3.360994851	0.000776623	0.010001918
ENSDARG00000005616	22.38187433	1.810709498	0.538844284	3.360357626	0.000778416	0.010019149
ENSDARG00000042977	1865.865297	0.409767431	0.121987629	3.359090064	0.000781996	0.010058735
ENSDARG00000045926	638.1692816	0.970814719	0.289023724	3.358944746	0.000782407	0.010058735
ENSDARG00000008553	158.7970189	1.016531411	0.302702128	3.358190506	0.000784545	0.010080329
ENSDARG00000103806	27.49600837	-1.282045628	0.381848635	-3.357470762	0.000786591	0.010100706
ENSDARG00000098834	2768.532546	0.714654536	0.212896317	3.356819626	0.000788445	0.010118612
ENSDARG00000075536	3577.747233	-0.347609244	0.103580217	-3.355942411	0.00079095	0.010144838
ENSDARG00000102221	64.68310841	-0.966926216	0.288157865	-3.355543378	0.000792092	0.010147644
ENSDARG00000045978	1309.359863	0.417432492	0.12439568	3.3556832	0.000791692	0.010147644
ENSDARG00000100564	1648.99547	-0.604313792	0.180103159	-3.355375861	0.000792572	0.010147878
ENSDARG00000039269	315.0569112	-1.154927856	0.344276809	-3.35464901	0.000794657	0.010163821
ENSDARG00000076839	795.5217766	-0.880068397	0.262345218	-3.354619555	0.000794742	0.010163821
ENSDARG00000075281	440.8387223	0.699010902	0.208459192	3.353226572	0.000798753	0.010207776
ENSDARG00000044405	1012.871743	-0.538402933	0.160568531	-3.353103698	0.000799108	0.010207776
ENSDARG00000058117	1557.90567	0.996588317	0.297326613	3.351830187	0.000802792	0.010242942
ENSDARG00000056805	73.37958628	1.280957611	0.382153714	3.351943382	0.000802464	0.010242942
ENSDARG00000078133	4805.744142	0.421662268	0.125819689	3.351321802	0.000804268	0.010255814
ENSDARG00000005026	1564.084952	0.633959864	0.189180266	3.351088763	0.000804945	0.010258499
ENSDARG00000032831	1429.640732	-0.938817033	0.280211538	-3.350386779	0.000806988	0.010278576
ENSDARG00000076386	262.0774968	-1.430121196	0.427283854	-3.347005001	0.000816897	0.010398768
ENSDARG00000045131	918.5014583	0.903797489	0.270059466	3.34666102	0.000817912	0.010405653
ENSDARG00000019949	9309.358586	-0.783682443	0.234211887	-3.346040431	0.000819744	0.010422939
ENSDARG00000002403	3704.651272	0.442145346	0.132150438	3.34577284	0.000820536	0.010426972
ENSDARG00000099454	6.929946579	-1.802714628	0.539362437	-3.34230659	0.000830852	0.010551969
ENSDARG00000104566	246.4360384	-1.052598121	0.314948779	-3.342124791	0.000831397	0.010552786
ENSDARG00000088739	14.0888653	-1.525400583	0.456453355	-3.341854244	0.000832207	0.010556982
ENSDARG00000105179	660.7658588	-0.563924603	0.168758606	-3.341605006	0.000832955	0.010560371
ENSDARG00000052129	468.1520165	-0.593832785	0.177723211	-3.341334998	0.000833766	0.010564555
ENSDARG00000045299	30.68332184	1.147150445	0.343357995	3.340974903	0.000834848	0.010572173
ENSDARG00000030479	18437.20388	0.461029387	0.138008681	3.340582511	0.000836028	0.010581029
ENSDARG00000021309	1655.608602	-0.600180033	0.179753083	-3.338913708	0.000841067	0.010632556
ENSDARG00000099424	44.51098459	-1.05052998	0.314630745	-3.338929835	0.000841018	0.010632556
ENSDARG00000095843	258.3366761	-0.986193159	0.295384955	-3.338670913	0.000841802	0.010635736
ENSDARG00000101176	36.70173406	1.412056203	0.422966409	3.338459444	0.000842443	0.010637721
ENSDARG00000099406	78.81002907	1.027540506	0.307809109	3.338239433	0.000843111	0.010640037
ENSDARG00000024229	373.5795474	0.790605152	0.236864238	3.33779873	0.000844449	0.010650812
ENSDARG00000101628	663.5332271	0.677976629	0.203168125	3.337022624	0.000846811	0.010674474
ENSDARG00000040192	665.3446887	-0.687342749	0.206022831	-3.336245527	0.000849181	0.01069515
ENSDARG00000078683	149.3657593	-1.081700909	0.324234721	-3.336166172	0.000849424	0.01069515
ENSDARG00000057975	2639.784348	-1.157008314	0.346900728	-3.335272081	0.00085216	0.010723458
ENSDARG00000036942	2787.161048	-0.78617007	0.235740036	-3.334902649	0.000853293	0.010725435
ENSDARG00000041689	1652.904873	0.437281839	0.131120852	3.334952684	0.000853139	0.010725435
ENSDARG00000002339	707.7863309	0.441027374	0.132266586	3.334382374	0.00085489	0.010739379
ENSDARG00000099189	24.798929	-1.211148178	0.363393822	-3.332880483	0.000859519	0.010791351
ENSDARG00000012671	508.12427	0.7645794	0.229454847	3.332156244	0.000861759	0.0108133
ENSDARG00000020814	43.72026437	1.166491693	0.350158647	3.331323392	0.000864341	0.01083334
ENSDARG00000077248	346.4736535	0.465482216	0.139725154	3.331413161	0.000864063	0.01083334
ENSDARG00000003175	1075.273698	-0.287398645	0.086308015	-3.329918359	0.000868715	0.010881949
ENSDARG00000091304	571.1557121	-0.491794167	0.147715026	-3.329344205	0.000870508	0.010898199
ENSDARG00000032737	501.1817293	0.995853747	0.299156539	3.32887173	0.000871986	0.01091049
ENSDARG00000053381	1904.223772	-0.738379541	0.221889428	-3.327691394	0.000875688	0.010950585
ENSDARG00000014591	19178.81364	0.252167821	0.075792934	3.327062399	0.000877667	0.010969093
ENSDARG00000014232	30.54192469	1.75305037	0.527115363	3.32574327	0.000881831	0.011002369
ENSDARG00000077785	1093.665042	-0.504330712	0.15164246	-3.325788251	0.000881689	0.011002369
ENSDARG00000078760	380.7334082	0.73032811	0.219583978	3.325962652	0.000881137	0.011002369
ENSDARG00000020258	17770.87556	0.436441946	0.131248353	3.325313697	0.000883191	0.011013087
ENSDARG00000056012	123.1624942	-0.94446025	0.284067247	-3.324777004	0.000884893	0.011028052
ENSDARG00000032553	290.6992902	1.270623104	0.382191402	3.324572712	0.000885541	0.011029882
ENSDARG00000040445	228.9468664	-0.614019993	0.18473322	-3.323820109	0.000887935	0.011049013
ENSDARG00000071353	3906.27563	-0.568610893	0.171073893	-3.323773627	0.000888083	0.011049013
ENSDARG00000034893	1686.061492	0.30572707	0.092014975	3.322579485	0.000891893	0.011080933
ENSDARG00000076309	315.2249031	-1.27606357	0.384046376	-3.322680931	0.000891568	0.011080933
ENSDARG00000102165	2024.203835	0.607062431	0.182712778	3.322495762	0.00089216	0.011080933
ENSDARG00000015015	1791.665038	0.3842053	0.115661745	3.321801007	0.000894385	0.011096021
ENSDARG00000076179	654.8947947	-0.859724367	0.258807814	-3.321864031	0.000894183	0.011096021
ENSDARG00000026325	694.3318341	-0.989006556	0.29777184	-3.321356899	0.000895809	0.011107426
ENSDARG00000008803	22493.52389	0.559958087	0.168608479	3.321055324	0.000896778	0.011113167
ENSDARG00000057035	118.4490182	1.921299973	0.578582961	3.320699193	0.000897923	0.011121087
ENSDARG00000099226	1909.333673	0.270119781	0.08135428	3.320289748	0.000899241	0.011131141
ENSDARG00000023498	872.5939139	-0.504162552	0.151886366	-3.319340405	0.000902304	0.011162771
ENSDARG00000056347	317.8350881	0.782750969	0.23592524	3.317792397	0.000907319	0.011218504
ENSDARG00000055570	275.3891127	0.971426292	0.292807003	3.317633396	0.000907836	0.011218582
ENSDARG00000012369	396.8942728	-0.584399008	0.176179572	-3.317064518	0.000909686	0.011222524
ENSDARG00000103457	256.4820353	-0.64320665	0.193905149	-3.317120008	0.000909505	0.011222524
ENSDARG00000004177	283.1490848	-0.635815337	0.191675701	-3.317141052	0.000909437	0.011222524
ENSDARG00000055854	212.0189494	0.565704198	0.170557387	3.316796805	0.000910558	0.011226983
ENSDARG00000090033	60.46143474	-1.000029558	0.301588051	-3.315879244	0.000913553	0.011250062
ENSDARG00000069135	1658.871487	0.607914844	0.183341405	3.31575316	0.000913965	0.011250062
ENSDARG00000008377	3456.996189	-0.351100755	0.105883492	-3.315915897	0.000913433	0.011250062
ENSDARG00000020224	232.4518462	-0.893325005	0.269446918	-3.315402573	0.000915112	0.011254714
ENSDARG00000024920	661.7819854	0.627721406	0.189339339	3.315324795	0.000915367	0.011254714
ENSDARG00000051824	771.9316602	0.605870273	0.182917903	3.312252462	0.00092548	0.011372694
ENSDARG00000076437	171.6048779	0.535440103	0.161667481	3.311983948	0.000926369	0.011375102
ENSDARG00000056511	356.9092436	1.274001488	0.384676145	3.311880669	0.000926711	0.011375102
ENSDARG00000015495	702.3022853	-0.561597375	0.169588965	-3.311520734	0.000927904	0.01137704
ENSDARG00000012368	926.8215523	0.294092291	0.088807485	3.311570976	0.000927737	0.01137704
ENSDARG00000055926	312.6966556	-1.299701973	0.392593556	-3.310553504	0.000931116	0.01141007
ENSDARG00000099156	823.009085	0.816316929	0.246613983	3.310099932	0.000932627	0.011422209
ENSDARG00000061989	1029.290073	0.88653716	0.267872403	3.30955018	0.00093446	0.011438292
ENSDARG00000056532	1071.123433	-0.507753924	0.153440216	-3.309131963	0.000935857	0.011449017
ENSDARG00000007186	251.3013357	0.453252019	0.136990168	3.308646336	0.000937482	0.011462514
ENSDARG00000035028	395.9779175	-0.953986303	0.288438137	-3.307420829	0.000941593	0.011506384
ENSDARG00000036670	1037.909931	0.729721458	0.220660939	3.306980656	0.000943074	0.011518078
ENSDARG00000015722	1357.822556	-0.424568027	0.128399897	-3.306607217	0.000944332	0.011527038
ENSDARG00000075783	628.0585688	0.657540092	0.198877093	3.306263588	0.000945491	0.011528383
ENSDARG00000105068	197.6617345	-0.840162521	0.254105093	-3.306358451	0.000945171	0.011528383
ENSDARG00000019103	1345.389854	0.408260922	0.123500287	3.305748761	0.00094723	0.011543182
ENSDARG00000076238	378.5917575	-0.941278848	0.284799561	-3.305057232	0.00094957	0.01156529
ENSDARG00000017882	20.18785366	1.755079117	0.531057153	3.304878029	0.000950177	0.011566279
ENSDARG00000015552	1210.765266	-0.497543896	0.15057629	-3.304264548	0.000952259	0.011585206
ENSDARG00000015314	8524.278435	0.716400115	0.216825859	3.304034492	0.000953041	0.011588305
ENSDARG00000096951	28.86528317	1.330552952	0.402754458	3.303633083	0.000954407	0.011598493
ENSDARG00000034940	33.770812	1.428294221	0.432379113	3.303337696	0.000955413	0.011604304
ENSDARG00000068220	32.65627854	1.851589659	0.560573592	3.303026909	0.000956472	0.01160435
ENSDARG00000076533	852.937852	-0.386113898	0.116892061	-3.30316613	0.000955997	0.01160435
ENSDARG00000069425	1500.092324	0.667099895	0.202036646	3.301875718	0.000960406	0.011645653
ENSDARG00000001968	196.5777809	-0.86773465	0.262819307	-3.301639667	0.000961215	0.011649032
ENSDARG00000033901	666.7134239	0.637080089	0.193004653	3.300853528	0.000963912	0.011675283
ENSDARG00000013784	284.3429023	-0.641151935	0.194251708	-3.300624435	0.000964699	0.011678385
ENSDARG00000033444	389.7263902	0.832147784	0.252154535	3.300149983	0.000966332	0.011691709
ENSDARG00000094176	164.0362838	0.732632671	0.222067234	3.299147999	0.000969788	0.011727069
ENSDARG00000059349	867.5415049	-0.744606951	0.225770547	-3.298069485	0.00097352	0.011765735
ENSDARG00000057074	462.3103262	0.75558592	0.229145079	3.29741282	0.0009758	0.011786802
ENSDARG00000010318	788.5140021	-0.611431438	0.18545189	-3.296981425	0.0009773	0.01179541
ENSDARG00000054797	61.18813964	1.475249082	0.447465617	3.296899307	0.000977585	0.01179541
ENSDARG00000096655	107.9874989	1.324935132	0.401901953	3.296662589	0.00097841	0.01179888
ENSDARG00000079382	913.9742005	0.637215205	0.193313887	3.296272267	0.00097977	0.011808808
ENSDARG00000018060	1848.874338	-0.551920987	0.167472431	-3.295593104	0.000982142	0.011830904
ENSDARG00000102123	2381.35617	0.473828183	0.143793942	3.295188781	0.000983556	0.01183497
ENSDARG00000076994	1217.598211	-0.525805649	0.159565523	-3.295233462	0.000983399	0.01183497
ENSDARG00000045658	681.5963667	-0.505147008	0.153318858	-3.294748048	0.0009851	0.011842633
ENSDARG00000100693	351.115633	-0.549046805	0.166645491	-3.294699433	0.00098527	0.011842633
ENSDARG00000010010	549.919721	0.674968851	0.204887645	3.294336525	0.000986543	0.011851456
ENSDARG00000043542	1756.425186	-0.488347842	0.148249997	-3.294083323	0.000987432	0.011855658
ENSDARG00000074223	161.4672369	-0.668806682	0.203108672	-3.292851438	0.000991769	0.011901224
ENSDARG00000043360	167.2547515	-0.855511644	0.259932263	-3.291286866	0.000997302	0.011941546
ENSDARG00000062892	2329.519751	-1.206319283	0.366495145	-3.291501404	0.000996541	0.011941546
ENSDARG00000053133	640.7564144	-0.757964635	0.230286599	-3.291397063	0.000996911	0.011941546
ENSDARG00000069505	320.7034576	-0.817803738	0.24846759	-3.291389984	0.000996936	0.011941546
ENSDARG00000058556	205.0007371	-1.167824161	0.354871713	-3.290834736	0.000998906	0.011954243
ENSDARG00000016480	87.07180523	0.992719932	0.301689023	3.290540448	0.000999951	0.011955875
ENSDARG00000069297	707.6176757	1.00040927	0.304030466	3.290490202	0.00100013	0.011955875
ENSDARG00000073768	18.76896757	1.55901978	0.473886177	3.289861269	0.001002368	0.011976117
ENSDARG00000098663	13.47028087	1.808302352	0.549708947	3.289563253	0.00100343	0.011982295
ENSDARG00000077732	13326.51822	0.332829299	0.101215254	3.288331416	0.001007831	0.012028318
ENSDARG00000097110	126.0634982	1.002253784	0.304960566	3.286502898	0.001014397	0.012100114
ENSDARG00000078745	615.2019736	0.44340748	0.135020437	3.284002709	0.001023439	0.012201351
ENSDARG00000007171	174.569946	1.017781834	0.31001461	3.283012479	0.001027041	0.012231026
ENSDARG00000068382	15.16058441	-1.526311578	0.464894803	-3.283133232	0.001026601	0.012231026
ENSDARG00000044048	20.17555627	1.24645888	0.37971423	3.282623569	0.001028459	0.012234655
ENSDARG00000090346	138.665934	-0.919822507	0.280201957	-3.282712644	0.001028134	0.012234655
ENSDARG00000057452	1258.512908	-0.584102831	0.178026543	-3.28098733	0.001034444	0.012299197
ENSDARG00000019457	88.53288226	-0.900240492	0.274428618	-3.280417685	0.001036535	0.012317398
ENSDARG00000074396	126.478486	0.766691965	0.233738145	3.280131981	0.001037585	0.012323218
ENSDARG00000012066	2552.138177	-0.934856461	0.285041227	-3.279723675	0.001039088	0.012327745
ENSDARG00000062269	930.7378761	0.323153245	0.098528726	3.279787107	0.001038854	0.012327745
ENSDARG00000040045	2422.305822	-0.799783311	0.243887056	-3.279318405	0.001040582	0.012338805
ENSDARG00000036076	2811.572391	-0.668214596	0.203793982	-3.278873051	0.001042225	0.012351632
ENSDARG00000045886	7037.366697	-0.655446845	0.199959127	-3.27790411	0.001045809	0.012369029
ENSDARG00000068474	28.99859762	1.362663376	0.41571639	3.277867816	0.001045944	0.012369029
ENSDARG00000062532	2171.479086	0.261124064	0.0796595	3.278002779	0.001045444	0.012369029
ENSDARG00000102332	1525.435282	-0.774036025	0.236126536	-3.278056076	0.001045246	0.012369029
ENSDARG00000055490	204.2621691	-0.772681875	0.235774255	-3.277210544	0.001048382	0.012391194
ENSDARG00000042534	3788.371009	0.427486149	0.130497356	3.275822301	0.001053548	0.012417439
ENSDARG00000100246	38.55544427	-1.541791023	0.470674765	-3.2757036	0.001053991	0.012417439
ENSDARG00000053517	325.6279011	0.910431488	0.277906253	3.276038157	0.001052743	0.012417439
ENSDARG00000095832	142.5961012	1.535201154	0.468621017	3.275997232	0.001052896	0.012417439
ENSDARG00000019976	1845.361616	-0.475170551	0.145056536	-3.275761042	0.001053777	0.012417439
ENSDARG00000079241	614.4932777	0.547346316	0.167058535	3.27637446	0.00105149	0.012417439
ENSDARG00000011618	725.3951325	-0.725703286	0.221613246	-3.274638578	0.001057972	0.012450998
ENSDARG00000030583	4601.343751	0.314704388	0.096103483	3.274640822	0.001057964	0.012450998
ENSDARG00000044212	53.95306798	1.22790181	0.375158756	3.273019198	0.001064053	0.012515854
ENSDARG00000001933	57.67943974	-1.097196867	0.335373951	-3.271562579	0.001069549	0.01257378
ENSDARG00000090949	1458.831879	-0.453406946	0.138602431	-3.271277009	0.00107063	0.012579758
ENSDARG00000036967	2319.324251	0.472558323	0.144479073	3.270773493	0.001072538	0.012595444
ENSDARG00000102490	543.4469405	0.711403476	0.21754756	3.270105523	0.001075074	0.012618484
ENSDARG00000020948	1162.684445	0.380886074	0.116508961	3.269156906	0.001078685	0.012654111
ENSDARG00000040534	11852.38518	-0.625447283	0.191345319	-3.268683485	0.001080491	0.01266854
ENSDARG00000100498	42.72363809	1.592555259	0.487245182	3.268488471	0.001081236	0.012670516
ENSDARG00000011519	37.63302939	1.071855738	0.32809632	3.266893505	0.001087346	0.012729499
ENSDARG00000069451	7042.733632	-1.184874932	0.362693985	-3.266872298	0.001087427	0.012729499
ENSDARG00000020136	151.0583036	-0.669308396	0.204927348	-3.266076506	0.001090488	0.012732925
ENSDARG00000092362	1637.474195	-1.126487346	0.344905841	-3.266072105	0.001090505	0.012732925
ENSDARG00000099545	1182.883535	0.706503982	0.216306245	3.266220919	0.001089932	0.012732925
ENSDARG00000016375	9420.940026	-0.791015984	0.242177484	-3.266265599	0.00108976	0.012732925
ENSDARG00000036785	934.7638735	-0.677039996	0.207296701	-3.266043277	0.001090616	0.012732925
ENSDARG00000073905	1042.518884	-0.801159027	0.245341981	-3.265478751	0.001092792	0.012751561
ENSDARG00000074860	25.24407709	1.125145202	0.344663352	3.264475891	0.001096668	0.012789999
ENSDARG00000002552	1864.481514	-0.430941027	0.132022503	-3.264148279	0.001097937	0.012798009
ENSDARG00000039430	2042.463503	0.342931177	0.10509181	3.263157968	0.001101781	0.01283601
ENSDARG00000089543	196.5592434	-0.527347974	0.161644885	-3.26238578	0.001104787	0.012857403
ENSDARG00000058039	1001.797361	0.978110239	0.299801576	3.262525338	0.001104243	0.012857403
ENSDARG00000037286	152.4393469	1.018229	0.312152278	3.261962422	0.001106438	0.012869807
ENSDARG00000011605	584.8497536	0.59568856	0.182664373	3.261109706	0.001109771	0.012901747
ENSDARG00000100260	505.8577775	-0.829518912	0.254393483	-3.260771073	0.001111097	0.012910337
ENSDARG00000040059	904.4422551	0.433584147	0.132983723	3.260430198	0.001112433	0.012919037
ENSDARG00000102557	48.82616242	-0.917503263	0.281459295	-3.259808008	0.001114877	0.012940573
ENSDARG00000007219	5026.181107	-0.574690684	0.176380726	-3.258239699	0.001121057	0.013005441
ENSDARG00000060679	12415.72921	0.373885314	0.114764436	3.257849966	0.001122597	0.013016446
ENSDARG00000036386	3499.102291	0.393890102	0.120918385	3.257487293	0.001124033	0.01302622
ENSDARG00000008049	4344.177082	0.621754211	0.190901135	3.256943499	0.001126188	0.013044324
ENSDARG00000042742	1352.620821	0.398779612	0.122475851	3.255985631	0.001129995	0.013081518
ENSDARG00000088013	35.45469101	1.066272457	0.327506196	3.255732163	0.001131004	0.01308631
ENSDARG00000020046	8.330832038	1.764762458	0.542140572	3.255175038	0.001133225	0.013105112
ENSDARG00000054619	9747.780591	-0.605641844	0.18607636	-3.254802733	0.001134712	0.013115404
ENSDARG00000011876	789.2960865	-0.314333139	0.09658933	-3.254325717	0.001136619	0.013130181
ENSDARG00000101867	414.4363439	0.499716671	0.153561266	3.254184368	0.001137185	0.013130181
ENSDARG00000099747	229.3384819	0.859703461	0.264203303	3.25394668	0.001138136	0.013134273
ENSDARG00000068432	14676.51569	0.713165572	0.219186222	3.253697079	0.001139137	0.013138921
ENSDARG00000069196	119.9525117	0.810808932	0.249246414	3.253041511	0.001141768	0.013155467
ENSDARG00000002255	1286.497846	0.970788132	0.298416828	3.253127977	0.001141421	0.013155467
ENSDARG00000007603	1151.724132	-0.587049302	0.180510622	-3.252159312	0.001145318	0.013183472
ENSDARG00000087693	900.3136196	-0.576613868	0.177302935	-3.25213945	0.001145398	0.013183472
ENSDARG00000030449	2657.67959	-0.431704374	0.132776252	-3.251367367	0.001148513	0.013212413
ENSDARG00000059351	449.3792161	0.692281722	0.212993169	3.250253166	0.001153023	0.013245474
ENSDARG00000093233	114.0173451	1.159658911	0.35678032	3.250344388	0.001152653	0.013245474
ENSDARG00000090752	655.2315807	0.604297663	0.185925682	3.250210811	0.001153195	0.013245474
ENSDARG00000001889	18426.83229	0.87459463	0.269124421	3.249778031	0.001154951	0.013258719
ENSDARG00000015686	301.5250932	-0.659620843	0.2029987	-3.249384567	0.00115655	0.013270144
ENSDARG00000020301	1670.73219	0.284223568	0.08750356	3.248137205	0.001161632	0.013316365
ENSDARG00000061081	275.765275	0.593532755	0.182732367	3.248098647	0.00116179	0.013316365
ENSDARG00000088595	27.64176482	-1.148911996	0.353759798	-3.247717812	0.001163346	0.01332031
ENSDARG00000007697	17871.0755	0.885032707	0.272500107	3.247825176	0.001162907	0.01332031
ENSDARG00000056027	1624.36334	1.060862383	0.326684162	3.247363989	0.001164793	0.01332994
ENSDARG00000070913	3809.284895	0.379288668	0.116825962	3.24661284	0.001167871	0.013358213
ENSDARG00000061710	30.75211983	-1.445655197	0.445343037	-3.246161	0.001169727	0.013372476
ENSDARG00000075556	1574.289006	-0.445363285	0.137241213	-3.245113296	0.001174039	0.01340883
ENSDARG00000058498	36.93356981	-1.336174893	0.411752537	-3.245092075	0.001174127	0.01340883
ENSDARG00000098696	1136.384834	-0.524705675	0.161707777	-3.244776989	0.001175426	0.013409742
ENSDARG00000060319	39.26246514	-1.291008345	0.397856073	-3.244913005	0.001174865	0.013409742
ENSDARG00000075759	613.1201532	-0.547855464	0.168867073	-3.244300118	0.001177396	0.013425248
ENSDARG00000086739	97.0916239	-0.88760401	0.273627314	-3.243842862	0.001179288	0.013439847
ENSDARG00000042815	28.24708304	1.690178774	0.521185065	3.242953196	0.001182976	0.01346792
ENSDARG00000063684	652.2545346	0.844472606	0.260392419	3.24307678	0.001182463	0.01346792
ENSDARG00000028327	4257.139149	-0.466476159	0.143855208	-3.242678277	0.001184118	0.013473944
ENSDARG00000004261	4714.324633	-0.415610115	0.128188057	-3.242190621	0.001186147	0.013483064
ENSDARG00000061173	2917.179488	-0.552746799	0.170481984	-3.242259296	0.001185861	0.013483064
ENSDARG00000058229	302.095824	-0.705407661	0.217629721	-3.241320434	0.001189774	0.013512692
ENSDARG00000070555	1275.397703	0.627706801	0.193660731	3.241270439	0.001189982	0.013512692
ENSDARG00000099281	1619.225214	-0.690841503	0.213182922	-3.240604343	0.001192766	0.01353731
ENSDARG00000043729	94.89461314	1.87110179	0.577540152	3.239777845	0.001196229	0.013569602
ENSDARG00000024759	70.33679401	0.989640416	0.305504457	3.239364909	0.001197962	0.013582257
ENSDARG00000017294	782.7235748	0.53428498	0.164952862	3.239016133	0.001199428	0.013589589
ENSDARG00000055760	1572.826439	-0.481010752	0.148510425	-3.238902273	0.001199907	0.013589589
ENSDARG00000044541	2738.126171	0.924041867	0.285306414	3.238770043	0.001200463	0.013589589
ENSDARG00000091563	4813.867669	0.299345503	0.092446556	3.238038441	0.001203546	0.013617475
ENSDARG00000102937	941.4675209	-0.558196941	0.172421267	-3.237401928	0.001206234	0.013633854
ENSDARG00000011926	168.3752054	0.584533883	0.180552688	3.237469842	0.001205947	0.013633854
ENSDARG00000005549	2249.096896	0.328707035	0.101549241	3.236922614	0.001208262	0.013649756
ENSDARG00000025826	1418.924211	-0.576513942	0.178125137	-3.236567018	0.001209768	0.013659755
ENSDARG00000018459	58.92978941	1.641136728	0.507237369	3.235441289	0.001214549	0.013706692
ENSDARG00000031427	4929.214417	0.326013574	0.100775809	3.235038036	0.001216265	0.013719023
ENSDARG00000036848	822.6948007	0.740687728	0.229051517	3.233716756	0.001221906	0.013775577
ENSDARG00000006899	639.7518051	-0.522165707	0.161502799	-3.233168161	0.001224255	0.013794985
ENSDARG00000078435	592.6504274	0.403515356	0.124827446	3.232585214	0.001226755	0.013816082
ENSDARG00000104197	777.8058245	-0.556453915	0.172153298	-3.232316315	0.001227911	0.01382201
ENSDARG00000061784	109.8866584	-0.77307848	0.239373121	-3.229596018	0.001239652	0.013914604
ENSDARG00000053201	120.022469	1.053093224	0.326023781	3.230111681	0.001237419	0.013914604
ENSDARG00000089177	110.164033	-0.960893433	0.297511416	-3.229769955	0.001238899	0.013914604
ENSDARG00000057790	12.16871628	1.793763059	0.555425233	3.229531091	0.001239934	0.013914604
ENSDARG00000043134	1644.54152	-0.420173657	0.130092833	-3.229798659	0.001238774	0.013914604
ENSDARG00000015003	921.6797548	0.783569515	0.242576742	3.230192261	0.00123707	0.013914604
ENSDARG00000099299	60.88599285	0.94646565	0.293081161	3.229363659	0.00124066	0.01391565
ENSDARG00000103072	59.65257069	-1.165965789	0.361124933	-3.228704759	0.001243522	0.013933531
ENSDARG00000005371	19.70491004	-1.28691737	0.398573449	-3.228808577	0.001243071	0.013933531
ENSDARG00000077840	4053.085525	0.852840166	0.264212254	3.227859995	0.0012472	0.013967623
ENSDARG00000086535	18.70810091	1.408309839	0.436557198	3.225945756	0.001255572	0.014054218
ENSDARG00000031907	4023.235219	-0.392552085	0.121698732	-3.225605386	0.001257065	0.014056626
ENSDARG00000040884	4156.763254	0.427259042	0.132452634	3.225749689	0.001256432	0.014056626
ENSDARG00000060243	515.3756704	0.966519832	0.299663088	3.225354979	0.001258166	0.014061776
ENSDARG00000015337	240.0626051	0.676846298	0.2099599	3.22369318	0.001265489	0.01412926
ENSDARG00000002463	499.8239761	-0.427570731	0.132631713	-3.223744305	0.001265263	0.01412926
ENSDARG00000036809	267.6835343	-0.750292591	0.232850224	-3.222211164	0.001272053	0.01418814
ENSDARG00000096319	327.0748289	0.623209557	0.193410447	3.222212493	0.001272048	0.01418814
ENSDARG00000104026	47.51854555	-1.041330504	0.323267691	-3.221263774	0.001276266	0.014227909
ENSDARG00000063578	1028.120434	0.740649864	0.230041506	3.219635787	0.001283536	0.014270007
ENSDARG00000009830	44633.39702	-0.528290546	0.164088517	-3.219546101	0.001283937	0.014270007
ENSDARG00000052917	843.2248677	-1.267758883	0.393744269	-3.219751964	0.001283016	0.014270007
ENSDARG00000013079	1140.65157	0.306374414	0.095145651	3.220056954	0.001281651	0.014270007
ENSDARG00000070348	73.46871269	-1.255846602	0.390011478	-3.22002472	0.001281795	0.014270007
ENSDARG00000104204	34.95909693	1.345081537	0.417730041	3.219977985	0.001282004	0.014270007
ENSDARG00000096954	50.33982252	-1.184520802	0.367946996	-3.219270209	0.001285173	0.014276527
ENSDARG00000088972	41.59730003	1.371032604	0.425903776	3.219113523	0.001285876	0.014277117
ENSDARG00000005220	696.1753671	-0.549902701	0.170844711	-3.218728265	0.001287604	0.014289094
ENSDARG00000070787	8695.978278	-0.561593587	0.174498633	-3.218326564	0.001289409	0.014301903
ENSDARG00000068557	60.30655467	0.891438398	0.27708578	3.217192874	0.001294515	0.014344066
ENSDARG00000007421	182.2045799	1.226411016	0.381195069	3.217279332	0.001294125	0.014344066
ENSDARG00000023766	657.5845425	0.46098219	0.143313242	3.216605699	0.001297167	0.014366211
ENSDARG00000056600	1937.513979	-0.503246777	0.156468769	-3.216276184	0.001298658	0.014375476
ENSDARG00000102624	3862.547535	0.300993706	0.093650868	3.213998045	0.001309006	0.014482728
ENSDARG00000079857	636.0197048	0.747696978	0.232660309	3.213685143	0.001310433	0.014491225
ENSDARG00000088593	487.0899572	0.90833868	0.282660562	3.213531713	0.001311133	0.01449168
ENSDARG00000056831	2121.211744	0.825284696	0.256841149	3.213210575	0.0013126	0.014500604
ENSDARG00000076239	603.8471792	-0.720482654	0.224306863	-3.212040174	0.001317959	0.014552496
ENSDARG00000011573	151.0848327	1.373183891	0.427555824	3.211706669	0.00131949	0.014556422
ENSDARG00000071021	310.258449	0.975858546	0.303847301	3.21167423	0.001319639	0.014556422
ENSDARG00000015879	463.9295202	0.834180111	0.259766056	3.2112745	0.001321476	0.014569377
ENSDARG00000058999	100.8004423	1.62350535	0.505617245	3.210937454	0.001323027	0.014579164
ENSDARG00000019304	751.481882	0.882846319	0.274971636	3.210681412	0.001324207	0.014584848
ENSDARG00000015224	1965.585685	-0.475731559	0.148192781	-3.210220877	0.00132633	0.014600922
ENSDARG00000092045	60.66135554	-0.848014365	0.264259059	-3.209026657	0.001331851	0.014654365
ENSDARG00000078615	574.8989012	-0.67539488	0.210555544	-3.207680351	0.001338101	0.01470841
[truncated: 25,320 more rows]
