# Supplementary material for: Nuclear/cytoplasmic transport defects in BBS6 underlie congenital heart disease through perturbation of a chromatin remodeling protein
Source: PLoS Genet. 2017 Jul 28;13(7):e1006936. doi: 10.1371/journal.pgen.1006936 (PMC5550010; doi:10.1371/journal.pgen.1006936)
Supplement: S3 File — (TXT) [file pgen.1006936.s009.txt]

Gene ID	ZFIN symbol	ZFIN ID
ENSDARG00000000212	krt97	ZDB-GENE-040718-78
ENSDARG00000002779	pdx1	ZDB-GENE-990415-122
ENSDARG00000003091	oclnb	ZDB-GENE-041212-43
ENSDARG00000003216	anxa2a	ZDB-GENE-030131-4282
ENSDARG00000003399	fgf8a	ZDB-GENE-990415-72
ENSDARG00000003446	ippk	ZDB-GENE-050327-41
ENSDARG00000004034	arhgdig	ZDB-GENE-040426-1493
ENSDARG00000004658	zgc:101810	ZDB-GENE-041121-7
ENSDARG00000004748	zgc:100868	ZDB-GENE-040801-33
ENSDARG00000004877	rock2b	ZDB-GENE-060125-2
ENSDARG00000006314	itgav	ZDB-GENE-060616-382
ENSDARG00000006422	esyt3	ZDB-GENE-050809-35
ENSDARG00000006427	fabp2	ZDB-GENE-991019-5
ENSDARG00000006588	zgc:56382	ZDB-GENE-040426-2679
ENSDARG00000006588	zgc:111983	ZDB-GENE-050417-335
ENSDARG00000007077	si:dkey-145p14.5	ZDB-GENE-041008-117
ENSDARG00000007362	sft2d1	ZDB-GENE-040426-1350
ENSDARG00000007553	opn4.1	ZDB-GENE-030314-2
ENSDARG00000008165	caspa	ZDB-GENE-000616-3
ENSDARG00000008403	phospho1	ZDB-GENE-040801-198
ENSDARG00000008732	zgc:66479	ZDB-GENE-031030-10
ENSDARG00000008886	msx1b	ZDB-GENE-980526-26
ENSDARG00000009014	col11a1b	ZDB-GENE-070912-607
ENSDARG00000009018	rhbg	ZDB-GENE-030131-9542
ENSDARG00000009401	vcanb	ZDB-GENE-030131-2185
ENSDARG00000010758	capn12	ZDB-GENE-050419-245
ENSDARG00000012013	cpa6	ZDB-GENE-091204-331
ENSDARG00000012341	capn9	ZDB-GENE-010724-2
ENSDARG00000012405	col1a1a	ZDB-GENE-030131-9102
ENSDARG00000012593	col5a1	ZDB-GENE-041105-6
ENSDARG00000012729	hcls1	ZDB-GENE-030131-7191
ENSDARG00000012745	poc1bl	ZDB-GENE-050306-41
ENSDARG00000012972	cfl1l	ZDB-GENE-040426-2770
ENSDARG00000012981	osbpl7	ZDB-GENE-041010-212
ENSDARG00000014340	rab11al	ZDB-GENE-031118-188
ENSDARG00000014465	arhgef25b	ZDB-GENE-080225-17
ENSDARG00000014577	rhpn2	ZDB-GENE-030131-9927
ENSDARG00000014670	colgalt2	ZDB-GENE-070222-1
ENSDARG00000015559	fstl1a	ZDB-GENE-030131-4148
ENSDARG00000015575	cyp3c1	ZDB-GENE-030131-3060
ENSDARG00000015654	ca15a	ZDB-GENE-070424-7
ENSDARG00000016364	gna15.1	ZDB-GENE-040801-146
ENSDARG00000016505	apbb1ip	ZDB-GENE-040426-1318
ENSDARG00000017140	zgc:63587	ZDB-GENE-040426-1175
ENSDARG00000017246	prx	ZDB-GENE-030131-5790
ENSDARG00000017799	tgm1	ZDB-GENE-030131-9032
ENSDARG00000018569	tnfrsf1a	ZDB-GENE-040426-2252
ENSDARG00000018923	fat2	ZDB-GENE-111031-1
ENSDARG00000019365	zgc:110712	ZDB-GENE-050417-50
ENSDARG00000019516	sp7	ZDB-GENE-040629-2
ENSDARG00000019549	cds1	ZDB-GENE-070705-78
ENSDARG00000019564	asap2b	ZDB-GENE-030131-5060
ENSDARG00000019601	col12a1b	ZDB-GENE-120215-116
ENSDARG00000019808	evpla	ZDB-GENE-030829-19
ENSDARG00000020072	thbs4b	ZDB-GENE-020708-4
ENSDARG00000020488	arhgap17a	ZDB-GENE-050417-56
ENSDARG00000021021	trim35-28	ZDB-GENE-071004-19
ENSDARG00000021147	nipal3	ZDB-GENE-040718-379
ENSDARG00000021374	cab39l1	ZDB-GENE-040426-2897
ENSDARG00000021787	abcb5	ZDB-GENE-030131-6414
ENSDARG00000021987	plecb	ZDB-GENE-100917-2
ENSDARG00000024116	vamp8	ZDB-GENE-030131-5215
ENSDARG00000024560	slc4a1b	ZDB-GENE-110215-2
ENSDARG00000024789	mxc	ZDB-GENE-030721-7
ENSDARG00000024829	tnw	ZDB-GENE-990415-262
ENSDARG00000025017	prdm8	ZDB-GENE-040426-2747
ENSDARG00000025254	s100a10b	ZDB-GENE-040426-1937
ENSDARG00000026726	anxa1a	ZDB-GENE-030131-6664
ENSDARG00000027017	ppp2r5a	ZDB-GENE-040724-174
ENSDARG00000027088	ptgdsb.1	ZDB-GENE-030131-8436
ENSDARG00000027582	angptl7	ZDB-GENE-041010-175
ENSDARG00000027867	paplna	ZDB-GENE-070815-4
ENSDARG00000028098	fut9d	ZDB-GENE-050309-15
ENSDARG00000028396	fkbp5	ZDB-GENE-030616-630
ENSDARG00000029290	stx11b.1	ZDB-GENE-040426-1893
ENSDARG00000029905	phyhd1	ZDB-GENE-041114-159
ENSDARG00000030975	ccdc80l1	ZDB-GENE-120328-4
ENSDARG00000031044	lipg	ZDB-GENE-040426-699
ENSDARG00000031658	si:ch211-207d6.2	ZDB-GENE-070912-185
ENSDARG00000031782	aim1a	ZDB-GENE-041008-100
ENSDARG00000032618	mgst1.1	ZDB-GENE-041010-30
ENSDARG00000033160	nr1d1	ZDB-GENE-050105-1
ENSDARG00000033466	tagln2	ZDB-GENE-020802-2
ENSDARG00000033566	cyp17a1	ZDB-GENE-040213-2
ENSDARG00000033953	entpd2a.2	ZDB-GENE-040724-67
ENSDARG00000034080	plcd1b	ZDB-GENE-030131-9435
ENSDARG00000034211	zgc:92480	ZDB-GENE-040801-227
ENSDARG00000034211	capn2l	ZDB-GENE-050417-341
ENSDARG00000034403	zgc:173443	ZDB-GENE-071004-101
ENSDARG00000034677	scel	ZDB-GENE-030616-15
ENSDARG00000034836	si:dkey-222n6.2	ZDB-GENE-031118-10
ENSDARG00000034943	si:ch211-127l15.5	ZDB-GENE-030131-1459
ENSDARG00000035018	thy1	ZDB-GENE-030131-8561
ENSDARG00000035329	capns1a	ZDB-GENE-030113-3
ENSDARG00000036571	sema3e	ZDB-GENE-030131-7864
ENSDARG00000036943	golph3l	ZDB-GENE-051113-168
ENSDARG00000037153	atp6ap1b	ZDB-GENE-020423-2
ENSDARG00000037476	sorbs3	ZDB-GENE-050327-1
ENSDARG00000037655	pls3	ZDB-GENE-040718-10
ENSDARG00000039099	aep1	ZDB-GENE-050306-5
ENSDARG00000039099	zgc:174689	ZDB-GENE-071004-73
ENSDARG00000039117	tefa	ZDB-GENE-990415-264
ENSDARG00000039406	prom2	ZDB-GENE-080723-16
ENSDARG00000039512	ap1m3	ZDB-GENE-040801-159
ENSDARG00000039669	zgc:100864	ZDB-GENE-040801-35
ENSDARG00000040100	si:dkey-95h12.1	ZDB-GENE-060503-85
ENSDARG00000040442	prtgb	ZDB-GENE-060302-1
ENSDARG00000040628	zgc:110333	ZDB-GENE-050417-331
ENSDARG00000040684	plcd4b	ZDB-GENE-080512-3
ENSDARG00000041119	ceacam1	ZDB-GENE-010724-14
ENSDARG00000041505	itm2bb	ZDB-GENE-040426-2139
ENSDARG00000042010
ENSDARG00000042021	mapk12a	ZDB-GENE-990415-257
ENSDARG00000042055	fam129aa	ZDB-GENE-041014-181
ENSDARG00000042231	stx11b.2	ZDB-GENE-050417-148
ENSDARG00000042521	si:dkey-251i10.1	ZDB-GENE-060531-122
ENSDARG00000042707	cx30.3	ZDB-GENE-040406-1
ENSDARG00000042732	tmem189	ZDB-GENE-041010-150
ENSDARG00000042824	nfe2l2a	ZDB-GENE-030723-2
ENSDARG00000043010	camk2d1	ZDB-GENE-040801-121
ENSDARG00000043482	zgc:86586	ZDB-GENE-040625-129
ENSDARG00000044001	lgals3b	ZDB-GENE-030131-4324
ENSDARG00000044094	gfpt2	ZDB-GENE-071113-1
ENSDARG00000044132	ogn	ZDB-GENE-050208-650
ENSDARG00000044261	si:ch211-243g18.2	ZDB-GENE-030131-2830
ENSDARG00000044776	clic3	ZDB-GENE-010507-2
ENSDARG00000045262	gsnb	ZDB-GENE-030131-8567
ENSDARG00000045768	cry1aa	ZDB-GENE-010426-2
ENSDARG00000045947	si:ch211-173d10.1	ZDB-GENE-121214-115
ENSDARG00000045980	cst14b.1	ZDB-GENE-061013-189
ENSDARG00000046053	slc27a6	ZDB-GENE-060825-27
ENSDARG00000051809	btr12	ZDB-GENE-060929-548
ENSDARG00000051819	swap70a	ZDB-GENE-040426-1182
ENSDARG00000051823	hyal4	ZDB-GENE-061220-9
ENSDARG00000051861	pkp3a	ZDB-GENE-060512-114
ENSDARG00000051873	zgc:158222	ZDB-GENE-070112-1522
ENSDARG00000051896	fbn2a	ZDB-GENE-090112-4
ENSDARG00000051965	btr01	ZDB-GENE-090511-2
ENSDARG00000051975	cd99	ZDB-GENE-061103-391
ENSDARG00000052413	crfb12	ZDB-GENE-060421-4184
ENSDARG00000052688	paqr5b	ZDB-GENE-040801-92
ENSDARG00000053448	si:ch211-251f6.6	ZDB-GENE-030131-3219
ENSDARG00000053493	aldh1a2	ZDB-GENE-011010-3
ENSDARG00000053499	isl2b	ZDB-GENE-990415-133
ENSDARG00000054033	hoxb1b	ZDB-GENE-980526-290
ENSDARG00000054060	pof1b	ZDB-GENE-030131-4287
ENSDARG00000054122	zgc:91908	ZDB-GENE-040704-17
ENSDARG00000054137	adgrg6	ZDB-GENE-041014-357
ENSDARG00000054170	ltb4r2b	ZDB-GENE-070912-658
ENSDARG00000054515
ENSDARG00000054616	cldni	ZDB-GENE-010328-9
ENSDARG00000054973	itsn2b	ZDB-GENE-050309-102
ENSDARG00000055045	casp3b	ZDB-GENE-070607-1
ENSDARG00000055093	cdh27	ZDB-GENE-141215-13
ENSDARG00000055118	mylipb	ZDB-GENE-061027-67
ENSDARG00000055439	adamtsl7	ZDB-GENE-070816-2
ENSDARG00000055514	icn2	ZDB-GENE-070822-9
ENSDARG00000055592	capn2b	ZDB-GENE-050522-84
ENSDARG00000055731	si:dkeyp-69e1.8	ZDB-GENE-070912-676
ENSDARG00000056015	hoxb13a	ZDB-GENE-050812-1
ENSDARG00000056152	fam3c	ZDB-GENE-030131-6137
ENSDARG00000056767	itgb3a	ZDB-GENE-071207-1
ENSDARG00000056783	raraa	ZDB-GENE-980526-284
ENSDARG00000056836	si:ch211-125o16.4	ZDB-GENE-131120-100
ENSDARG00000056873	and3	ZDB-GENE-040724-185
ENSDARG00000057273	alox5a	ZDB-GENE-090311-47
ENSDARG00000057437	apodb	ZDB-GENE-051023-8
ENSDARG00000057590	si:ch1073-396h14.1	ZDB-GENE-070705-6
ENSDARG00000058042	kitlgb	ZDB-GENE-070424-2
ENSDARG00000058371	krt5	ZDB-GENE-991110-23
ENSDARG00000058381	zgc:171775	ZDB-GENE-030131-4309
ENSDARG00000058658	si:dkey-178e17.3	ZDB-GENE-081104-335
ENSDARG00000058693	cast	ZDB-GENE-050810-2
ENSDARG00000058800	rab25a	ZDB-GENE-041212-69
ENSDARG00000059026	zgc:123217	ZDB-GENE-051113-188
ENSDARG00000059056	ft1	ZDB-GENE-990715-17
ENSDARG00000059060	lgalsla	ZDB-GENE-060616-24
ENSDARG00000059123	plcd1a	ZDB-GENE-071004-78
ENSDARG00000059177	tax1bp3	ZDB-GENE-040426-2830
ENSDARG00000059362	ptrfb	ZDB-GENE-030131-5509
ENSDARG00000059719	fam169aa	ZDB-GENE-060825-117
ENSDARG00000060435	bnipl	ZDB-GENE-060503-81
ENSDARG00000060682	agr1	ZDB-GENE-030131-7249
ENSDARG00000060980	atp8b1	ZDB-GENE-091116-14
ENSDARG00000061231	tinagl1	ZDB-GENE-060503-240
ENSDARG00000061383	serpinf2b	ZDB-GENE-061215-114
ENSDARG00000061391	grhl1	ZDB-GENE-030131-3665
ENSDARG00000061496	si:ch211-250e5.2	ZDB-GENE-030131-8384
ENSDARG00000061520	b4galnt1a	ZDB-GENE-070112-1462
ENSDARG00000061651	marveld2b	ZDB-GENE-050208-54
ENSDARG00000061758	sh3pxd2ab	ZDB-GENE-101220-1
ENSDARG00000061764	ahnak	ZDB-GENE-030131-8719
ENSDARG00000061852	olfml3a	ZDB-GENE-060825-31
ENSDARG00000062221	si:ch211-135f11.1	ZDB-GENE-030131-6226
ENSDARG00000062390	cdc42ep5	ZDB-GENE-030131-5813
ENSDARG00000062590	pleca	ZDB-GENE-030131-8984
ENSDARG00000062632	duox	ZDB-GENE-091117-14
ENSDARG00000062750	si:ch73-74h11.1	ZDB-GENE-091204-215
ENSDARG00000062929	si:dkeyp-9d4.4	ZDB-GENE-121214-254
ENSDARG00000062974	itga2.2	ZDB-GENE-091118-70
ENSDARG00000063283	abi3b	ZDB-GENE-121214-259
ENSDARG00000063295	myh9a	ZDB-GENE-030131-5870
ENSDARG00000063435	trpm4b.2	ZDB-GENE-061214-2
ENSDARG00000063437	wnt9a	ZDB-GENE-060825-97
ENSDARG00000063572	perp	ZDB-GENE-050104-1
ENSDARG00000063614	zgc:153395	ZDB-GENE-060825-57
ENSDARG00000067927
ENSDARG00000068217	stx2b	ZDB-GENE-091204-424
ENSDARG00000068465	zgc:136254	ZDB-GENE-060421-3062
ENSDARG00000068503	gbgt1l4	ZDB-GENE-031204-4
ENSDARG00000068947	si:ch211-264e16.1	ZDB-GENE-060503-226
ENSDARG00000069192	zgc:163030	ZDB-GENE-060810-77
ENSDARG00000069415	col17a1a	ZDB-GENE-090313-107
ENSDARG00000069463	alox12	ZDB-GENE-030131-1452
ENSDARG00000069476	spint2	ZDB-GENE-061013-323
ENSDARG00000069559	muc13a	ZDB-GENE-061207-26
ENSDARG00000069608	palm2	ZDB-GENE-050208-62
ENSDARG00000069904
ENSDARG00000069946	itga6b	ZDB-GENE-050320-5
ENSDARG00000069988	arid5b	ZDB-GENE-070112-1882
ENSDARG00000070351	hoxc11a	ZDB-GENE-990415-111
ENSDARG00000070352	hoxc12a	ZDB-GENE-000822-6
ENSDARG00000070353	hoxc13a	ZDB-GENE-000822-4
ENSDARG00000070606	ikbke	ZDB-GENE-040718-251
ENSDARG00000070746	zgc:110788	ZDB-GENE-050227-13
ENSDARG00000071010	tuft1b	ZDB-GENE-060503-150
ENSDARG00000071304	tbc1d2	ZDB-GENE-140106-100
ENSDARG00000071341	abch1	ZDB-GENE-050517-42
ENSDARG00000071576	si:dkey-102c8.3	ZDB-GENE-050208-328
ENSDARG00000071576	sc:d0220	ZDB-GENE-080229-7
ENSDARG00000073723	zgc:194679	ZDB-GENE-030131-2847
ENSDARG00000073792	man1b1a	ZDB-GENE-091116-34
ENSDARG00000073810	thbs2b	ZDB-GENE-100623-1
ENSDARG00000074002	slc6a11a	ZDB-GENE-030131-3729
ENSDARG00000074126	ttc39a	ZDB-GENE-091116-42
ENSDARG00000074390	tmem176l.4	ZDB-GENE-030131-3532
ENSDARG00000074393	sh3yl1	ZDB-GENE-040128-16
ENSDARG00000074776	tmem154	ZDB-GENE-030131-2401
ENSDARG00000074813	btr05	ZDB-GENE-080219-8
ENSDARG00000075014	sqstm1	ZDB-GENE-040426-2204
ENSDARG00000075045	cxcl18b	ZDB-GENE-090313-165
ENSDARG00000075181	crfb16	ZDB-GENE-071120-9
ENSDARG00000075253	pik3cb	ZDB-GENE-030131-1904
ENSDARG00000075441	vwa2	ZDB-GENE-100302-1
ENSDARG00000075622	zgc:174938	ZDB-GENE-070928-44
ENSDARG00000076146	zgc:172075	ZDB-GENE-080215-3
ENSDARG00000076230	atp10b	ZDB-GENE-130530-796
ENSDARG00000076547	si:ch211-221f10.2	ZDB-GENE-140106-124
ENSDARG00000076673	wu:fi04e12	ZDB-GENE-030131-5575
ENSDARG00000076870	piezo1	ZDB-GENE-041111-255
ENSDARG00000076945	dsg2.1	ZDB-GENE-030131-7531
ENSDARG00000077410	myo9b	ZDB-GENE-030131-938
ENSDARG00000077419	si:ch211-119e14.9	ZDB-GENE-160728-55
ENSDARG00000077488	si:ch73-289h5.4	ZDB-GENE-110913-10
ENSDARG00000077573	tmprss13b	ZDB-GENE-090309-2
ENSDARG00000077673	wu:fb15h11	ZDB-GENE-030131-8582
ENSDARG00000077836	ttc22	ZDB-GENE-050208-292
ENSDARG00000077861	sowahaa	ZDB-GENE-100910-3
ENSDARG00000078072	si:ch211-232i5.1	ZDB-GENE-070705-127
ENSDARG00000078250	zgc:194398	ZDB-GENE-081022-111
ENSDARG00000078362
ENSDARG00000078387	si:dkey-92i15.4	ZDB-GENE-030131-8422
ENSDARG00000078404	cdh26.1	ZDB-GENE-100922-193
ENSDARG00000078518	kazald2	ZDB-GENE-070928-14
ENSDARG00000078550	zgc:194839	ZDB-GENE-081022-153
ENSDARG00000078567	lonrf1l	ZDB-GENE-081104-397
ENSDARG00000078619	pnp5a	ZDB-GENE-040426-2553
ENSDARG00000078717	itga8	ZDB-GENE-080220-48
ENSDARG00000078832	si:dkey-73p2.3	ZDB-GENE-131126-12
ENSDARG00000079175	si:ch211-79k12.1	ZDB-GENE-080303-9
ENSDARG00000079216	dpep2	ZDB-GENE-120419-2
ENSDARG00000079245	si:dkey-73p2.2	ZDB-GENE-131119-50
ENSDARG00000079302	and2	ZDB-GENE-041105-2
ENSDARG00000079377	arhgef38	ZDB-GENE-090313-83
ENSDARG00000079456	si:ch211-149a19.3	ZDB-GENE-081104-128
ENSDARG00000079834	kdf1a	ZDB-GENE-110411-156
ENSDARG00000086056	plekhg6	ZDB-GENE-030131-2517
ENSDARG00000086254	hhla2b.2	ZDB-GENE-131121-425
ENSDARG00000086874	si:ch211-232i5.3	ZDB-GENE-091204-88
ENSDARG00000087093	si:ch211-157c3.4	ZDB-GENE-030131-8454
ENSDARG00000087492
ENSDARG00000087999	si:dkey-286j17.3	ZDB-GENE-050208-552
ENSDARG00000088514	and1	ZDB-GENE-030131-9105
ENSDARG00000088975	si:ch211-14k19.8	ZDB-GENE-051214-4
ENSDARG00000089004	si:ch211-207e14.4	ZDB-GENE-030131-3405
ENSDARG00000089255	si:ch211-286c4.6	ZDB-GENE-131127-232
ENSDARG00000089564	si:dkey-91m3.1	ZDB-GENE-060810-84
ENSDARG00000089645	si:ch1073-406l10.2	ZDB-GENE-141212-315
ENSDARG00000089961	si:cabz01007807.1	ZDB-GENE-160728-149
ENSDARG00000090156	pttg1ipa	ZDB-GENE-030131-505
ENSDARG00000090369	zgc:86896	ZDB-GENE-040625-80
ENSDARG00000091699	capn2a	ZDB-GENE-050320-69
ENSDARG00000091715	si:dkey-162h11.2	ZDB-GENE-121214-90
ENSDARG00000091801	serpinb14	ZDB-GENE-050506-148
ENSDARG00000092141	si:dkeyp-100a1.6	ZDB-GENE-081104-448
ENSDARG00000092379	si:dkeyp-51b9.3	ZDB-GENE-081104-469
ENSDARG00000092551	si:dkey-56e3.2	ZDB-GENE-090313-316
ENSDARG00000093405	casp6	ZDB-GENE-030825-4
ENSDARG00000093405	casp6l1	ZDB-GENE-041010-48
ENSDARG00000093476	si:dkey-175d9.2	ZDB-GENE-131119-97
ENSDARG00000093494	si:ch211-217k17.9	ZDB-GENE-061207-21
ENSDARG00000093584	zgc:193505	ZDB-GENE-030131-7103
ENSDARG00000093759	gpr31	ZDB-GENE-070705-34
ENSDARG00000094088	si:ch211-229n2.7	ZDB-GENE-030131-8579
ENSDARG00000094281	si:ch73-196i15.3	ZDB-GENE-091116-4
ENSDARG00000094504	plekha1b	ZDB-GENE-110408-54
ENSDARG00000094678	si:dkey-9i23.6	ZDB-GENE-090313-365
ENSDARG00000094752	rpe65b	ZDB-GENE-050410-16
ENSDARG00000094760	si:dkey-125i10.3	ZDB-GENE-060526-198
ENSDARG00000095136	si:ch211-130m23.2	ZDB-GENE-060531-13
ENSDARG00000095147	krt96	ZDB-GENE-030131-221
ENSDARG00000095615	si:dkeyp-86h10.3	ZDB-GENE-100922-65
ENSDARG00000096270	si:dkey-176g1.6	ZDB-GENE-120215-87
ENSDARG00000096545	si:ch211-191a16.5	ZDB-GENE-121214-56
ENSDARG00000096712	si:dkey-193p11.2	ZDB-GENE-030131-8407
ENSDARG00000096804	si:dkey-219e21.4	ZDB-GENE-141222-59
ENSDARG00000096887	si:ch211-220p4.1	ZDB-GENE-131125-49
ENSDARG00000097006	si:dkey-54h16.1	ZDB-GENE-131121-383
ENSDARG00000097209	cox8b	ZDB-GENE-110620-4
ENSDARG00000097746	si:rp71-77l1.1	ZDB-GENE-131121-141
ENSDARG00000097826	si:dkey-239b22.2	ZDB-GENE-131120-8
ENSDARG00000097902	si:ch73-204p21.2	ZDB-GENE-050208-49
ENSDARG00000097959	si:dkey-248g15.3	ZDB-GENE-131127-95
ENSDARG00000098058	im:7150988	ZDB-GENE-050309-169
ENSDARG00000098363	si:ch211-150g5.4	ZDB-GENE-131127-268
ENSDARG00000098481	zgc:110283	ZDB-GENE-050417-72
ENSDARG00000098620	si:ch211-188p14.2	ZDB-GENE-121214-329
ENSDARG00000098655
ENSDARG00000098777
ENSDARG00000099005	palm2	ZDB-GENE-050208-62
ENSDARG00000099137
ENSDARG00000099186	slc1a5	ZDB-GENE-070501-4
ENSDARG00000099352	si:rp71-62i8.1	ZDB-GENE-131127-571
ENSDARG00000099448	sh3d21	ZDB-GENE-051120-57
ENSDARG00000099457
ENSDARG00000099533	zgc:113279	ZDB-GENE-050522-529
ENSDARG00000099678
ENSDARG00000099891	si:ch211-57n23.1	ZDB-GENE-141219-29
ENSDARG00000099902	si:ch211-210k13.2	ZDB-GENE-141222-8
ENSDARG00000100088
ENSDARG00000100190	si:ch211-188p14.4	ZDB-GENE-121214-355
ENSDARG00000100249	si:ch211-266k2.1	ZDB-GENE-141216-420
ENSDARG00000100336
ENSDARG00000100431	spaca4l	ZDB-GENE-101011-2
ENSDARG00000100582	si:ch211-195b11.3	ZDB-GENE-141222-6
ENSDARG00000100630	lye	ZDB-GENE-120104-1
ENSDARG00000100698	eva1bb	ZDB-GENE-080204-108
ENSDARG00000100712	si:dkey-19b23.12	ZDB-GENE-141216-440
ENSDARG00000100844	cldn15lb	ZDB-GENE-040718-145
ENSDARG00000101023	msx2b	ZDB-GENE-980526-492
ENSDARG00000101043	ppl	ZDB-GENE-041008-196
ENSDARG00000101164
ENSDARG00000101181	s100w	ZDB-GENE-080407-2
ENSDARG00000101892	ino80e	ZDB-GENE-040426-1818
ENSDARG00000102440
ENSDARG00000102580
ENSDARG00000102631	hoxc11b	ZDB-GENE-000822-3
ENSDARG00000102777	thbs4a	ZDB-GENE-080215-11
ENSDARG00000102888	gpr39	ZDB-GENE-040426-1395
ENSDARG00000103117	tmprss4a	ZDB-GENE-061103-631
ENSDARG00000103193
ENSDARG00000103199	si:dkey-247k7.2	ZDB-GENE-031118-45
ENSDARG00000103370	lrrc8da	ZDB-GENE-061009-26
ENSDARG00000103456	cyp2aa11	ZDB-GENE-110114-3
ENSDARG00000103459
ENSDARG00000103515	vcana	ZDB-GENE-011023-1
ENSDARG00000103641
ENSDARG00000103666	dapk2b	ZDB-GENE-060810-178
ENSDARG00000103917	znf185	ZDB-GENE-061103-355
ENSDARG00000103981	bhlha9	ZDB-GENE-030131-2201
ENSDARG00000104099	si:ch73-144l3.2	ZDB-GENE-131121-536
ENSDARG00000104200	si:ch211-285j16.4	ZDB-GENE-141219-32
ENSDARG00000104359	anxa1c	ZDB-GENE-030131-5274
ENSDARG00000104404	b4galt1l	ZDB-GENE-061013-84
ENSDARG00000104574	pcsk6	ZDB-GENE-100908-1
ENSDARG00000104631
ENSDARG00000104656	si:dkeyp-97a10.3	ZDB-GENE-131127-642
ENSDARG00000104992	epgn	ZDB-GENE-100426-1
ENSDARG00000105274
ENSDARG00000105491	arhgef5	ZDB-GENE-130530-800
ENSDARG00000105625	si:cabz01007812.1	ZDB-GENE-160728-152
ENSDARG00000105641	si:ch211-98n17.5	ZDB-GENE-160728-87
